# Supplementary material for: ﻿Three new species of Fusarium (Nectriaceae, Hypocreales) isolated from Eastern Cape dairy pastures in South Africa
Source: MycoKeys. 2025 Mar 20;115:241–71. doi: 10.3897/mycokeys.115.148914 (PMC11950824; doi:10.3897/mycokeys.115.148914)
Supplement: XML Treatment for Fusarium cumulatum [file mycokeys.115.148914-treatment1.xml]

<!DOCTYPE tp:taxon-treatment
  PUBLIC "-//TaxonX//DTD Taxonomic Treatment Publishing DTD v0 20100105//EN" "tax-treatment-NSO.dtd">
<tp:taxon-treatment xmlns:tp="http://www.plazi.org/taxpub"><tp:treatment-meta><kwd-group><label>Taxon classification</label><kwd>
                <named-content content-type="kingdom">Fungi</named-content>
              </kwd><kwd>
                <named-content content-type="order">Hypocreales</named-content>
              </kwd><kwd>
                <named-content content-type="family">Nectriaceae</named-content>
              </kwd></kwd-group><mixed-citation publication-type="journal"><person-group><name><surname>Dewing</surname><given-names>Claudette</given-names></name><name><surname>Visagie</surname><given-names>Cobus M.</given-names></name><name><surname>Steenkamp</surname><given-names>Emma T.</given-names></name><name><surname>Wingfield</surname><given-names>Brenda D.</given-names></name><name><surname>Yilmaz</surname><given-names>Neriman</given-names></name></person-group><article-title>﻿Three new species of <italic><tp:taxon-name><tp:taxon-name-part taxon-name-part-type="genus" reg="Fusarium">Fusarium</tp:taxon-name-part></tp:taxon-name></italic> (<tp:taxon-name><tp:taxon-name-part taxon-name-part-type="family">Nectriaceae</tp:taxon-name-part></tp:taxon-name>, <tp:taxon-name><tp:taxon-name-part taxon-name-part-type="order">Hypocreales</tp:taxon-name-part></tp:taxon-name>) isolated from Eastern Cape dairy pastures in South Africa</article-title><source>MycoKeys</source><day>20</day><month>03</month><year>2025</year><volume>115</volume><fpage>241</fpage><lpage>271</lpage><pub-id pub-id-type="doi">10.3897/mycokeys.115.148914</pub-id></mixed-citation></tp:treatment-meta><tp:nomenclature><label>﻿</label><tp:taxon-name>
              <object-id xmlns:xlink="http://www.w3.org/1999/xlink" content-type="arpha" xlink:type="simple">124430B7-210F-57BE-8B3F-FE27B80C84AA</object-id>
              <tp:taxon-name-part taxon-name-part-type="genus" reg="Fusarium">Fusarium</tp:taxon-name-part>
              <tp:taxon-name-part taxon-name-part-type="species" reg="cumulatum">cumulatum</tp:taxon-name-part>
              <object-id xmlns:xlink="http://www.w3.org/1999/xlink" content-type="mycobank" xlink:type="simple">MycoBank No: 855721</object-id>
            </tp:taxon-name><tp:taxon-authority>Dewing, Visagie &amp; Yilmaz</tp:taxon-authority><tp:taxon-status xmlns:xlink="http://www.w3.org/1999/xlink" xlink:type="simple">sp. nov.</tp:taxon-status><xref ref-type="fig" rid="F2">Fig. 2</xref></tp:nomenclature><tp:treatment-sec sec-type="etymology" id="SECID0ECQCK"><title>Etymology.</title><p>Latin, <italic><tp:taxon-name><tp:taxon-name-part taxon-name-part-type="genus" reg="Fusarium"/><tp:taxon-name-part taxon-name-part-type="species" reg="cumulatum">cumulatum</tp:taxon-name-part></tp:taxon-name></italic>, meaning to accumulate or heap up, named for its abundant chlamydospore formation.</p></tp:treatment-sec><tp:treatment-sec sec-type="material" id="SECID0ESQCK"><title>Type.</title><p>South Africa • Eastern Cape, from mixed pasture samples, May 2020, collected by A. Davis (<bold><italic>holotype</italic></bold>: PRU(M) 4601, dried specimen in a metabolically inactive state); (<bold><italic>ex-type strain</italic></bold>: <abbrev xmlns:xlink="http://www.w3.org/1999/xlink" xlink:title="Westerdijk Fungal Biodiversity Institute" id="ABBRID0E5QCK" xlink:type="simple">CBS</abbrev> 151773 = <abbrev xmlns:xlink="http://www.w3.org/1999/xlink" xlink:title="Collection Mike Wingfield" id="ABBRID0ECRCK" xlink:type="simple">CMW</abbrev> 58688 = CN104D3).</p><fig id="F2" position="float" orientation="portrait"><object-id xmlns:xlink="http://www.w3.org/1999/xlink" content-type="doi" xlink:type="simple">10.3897/mycokeys.115.148914.figure2</object-id><object-id xmlns:xlink="http://www.w3.org/1999/xlink" content-type="arpha" xlink:type="simple">5FE8685F-CA01-591D-BCC2-7EA7960DE381</object-id><label>Figure 2.</label><caption><p><italic><tp:taxon-name><tp:taxon-name-part taxon-name-part-type="genus" reg="Fusarium">Fusarium</tp:taxon-name-part><tp:taxon-name-part taxon-name-part-type="species" reg="cumulatum">cumulatum</tp:taxon-name-part></tp:taxon-name></italic> (<abbrev xmlns:xlink="http://www.w3.org/1999/xlink" xlink:title="Westerdijk Fungal Biodiversity Institute" id="ABBRID0EZRCK" xlink:type="simple">CBS</abbrev> 151773, ex-type culture) <bold>A</bold> colonies front (top row) and reverse (bottom row) on <abbrev xmlns:xlink="http://www.w3.org/1999/xlink" xlink:title="potato dextrose agar" id="ABBRID0E6RCK" xlink:type="simple">PDA</abbrev> after 7 d at 25 °C light, dark and <abbrev xmlns:xlink="http://www.w3.org/1999/xlink" xlink:title="near-ultraviolet" id="ABBRID0EDSCK" xlink:type="simple">nUV</abbrev> and <abbrev xmlns:xlink="http://www.w3.org/1999/xlink" xlink:title="oatmeal agar" id="ABBRID0EHSCK" xlink:type="simple">OA</abbrev> after 7 d at 25 °C dark (from left to right), respectively <bold>B</bold> sporodochial formation on the surface of carnation leaves <bold>C, D</bold> sporodochial Sporodochial conidiophores and phialides <bold>E–G</bold> aerial Sporodochial conidiophores and phialides <bold>H–M</bold> intercalary and terminal chlamydospores <bold>N</bold> sporodochial conidia. Scale bars: 10 μm.</p></caption><graphic xmlns:xlink="http://www.w3.org/1999/xlink" xlink:href="mycokeys-115-241-g002.jpg" position="float" orientation="portrait" xlink:type="simple" id="oo_1286410.jpg"><uri content-type="original_file" xlink:type="simple">https://binary.pensoft.net/fig/1286410</uri></graphic></fig></tp:treatment-sec><tp:treatment-sec sec-type="description" id="SECID0EMTCK"><title>Description.</title><p><bold><italic>Conidiophores</italic></bold> borne on aerial mycelium scarce, 13–71 μm tall, unbranched, bearing terminal phialides, often reduced to single phialides; <bold><italic>aerial phialides</italic></bold> scarce, monophialidic, subulate to subcylindrical, proliferating percurrently, smooth- and thin-walled, 2.5–20 × 2–4 μm, with inconspicuous thickening; <bold><italic>aerial conidia</italic></bold> absent. <bold><italic>Sporodochia</italic></bold> orange, present on the surface of carnation leaves and on agar. <bold><italic>Sporodochial conidiophores</italic></bold> densely and irregularly branched, bearing apical whorls of 2–5 phialides; <bold><italic>sporodochial phialides</italic></bold> monophialidic, subulate to subcylindrical, 7–16.5 × 2–4 μm, smooth, thin-walled, with inconspicuous periclinal thickening; <bold><italic>sporodochial conidia</italic></bold> falcate, sometimes becoming sinuate, slender, curved dorsiventrally, tapering towards both ends, with an elongated or whip-like curved apical cell and a barely notched to prominently extended basal cell, 1–5-septate, hyaline, smooth- and thin-walled; 1-septate conidia 16 × 4 μm (n = 1); 2-septate conidia 18–30 × 3–4 μm (av. 25.2 × 3.6 μm) (n = 3), 3-septate conidia 23–42 × 2.5–4 μm (av. 25.2 × 3.5 μm) (n = 15), 4-septate conidia 25.5–54.5 × 2.5–4 μm (av. 43.0 × 3.4 μm) (n = 14), 5-septate conidia 38–57 × 3–4.5 μm (av. 49.1 × 3.8 μm) (n = 17). <bold><italic>Chlamydospores</italic></bold> abundant, globose to subglobose, subhyaline, smooth- to slightly rough-walled, terminal or intercalary, solitary or in pairs forming chains, 8–19 μm diam.</p></tp:treatment-sec><tp:treatment-sec sec-type="description" id="SECID0EVUCK"><title>Culture characteristics.</title><p>Colonies on <abbrev xmlns:xlink="http://www.w3.org/1999/xlink" xlink:title="potato dextrose agar" id="ABBRID0E2UCK" xlink:type="simple">PDA</abbrev> incubated at 25 °C in the dark with an average radial growth rate of 2–8 mm/d, reaching 44–46 mm diam at 25 °C; surface white, flat, felty to velvety, radiate, with abundant aerial mycelium, margin irregular. Additional colony diam (after 7 d, in mm): <abbrev xmlns:xlink="http://www.w3.org/1999/xlink" xlink:title="potato dextrose agar" id="ABBRID0E6UCK" xlink:type="simple">PDA</abbrev> 10 °C 13–15; <abbrev xmlns:xlink="http://www.w3.org/1999/xlink" xlink:title="potato dextrose agar" id="ABBRID0EDVCK" xlink:type="simple">PDA</abbrev> at 15 °C 22–26; <abbrev xmlns:xlink="http://www.w3.org/1999/xlink" xlink:title="potato dextrose agar" id="ABBRID0EHVCK" xlink:type="simple">PDA</abbrev> at 20 °C 27–32; <abbrev xmlns:xlink="http://www.w3.org/1999/xlink" xlink:title="potato dextrose agar" id="ABBRID0ELVCK" xlink:type="simple">PDA</abbrev> at 30 °C 64–75; <abbrev xmlns:xlink="http://www.w3.org/1999/xlink" xlink:title="potato dextrose agar" id="ABBRID0EPVCK" xlink:type="simple">PDA</abbrev> at 35 °C 0–2. Odour absent. Reverse yellowish white (2A2). Diffusible pigments absent. On <abbrev xmlns:xlink="http://www.w3.org/1999/xlink" xlink:title="oatmeal agar" id="ABBRID0ETVCK" xlink:type="simple">OA</abbrev> in the dark, occupying an entire 90 mm Petri dish in 7 d; surface white to pale yellow, flat, felty to velvety, radiate, with abundant aerial mycelium, margin irregular, filiform. Reverse yellowish white (4A2). Diffusible pigments absent. On <abbrev xmlns:xlink="http://www.w3.org/1999/xlink" xlink:title="synthetic nutrient-poor agar" id="ABBRID0EXVCK" xlink:type="simple">SNA</abbrev> with sparse aerial mycelium, sporulation moderate on the surface of the medium.</p></tp:treatment-sec><tp:treatment-sec sec-type="material" id="SECID0E2VCK"><title>Additional materials examined.</title><p>South Africa • Eastern Cape, from mixed pasture samples, May 2020, collected by A. Davis, isolated by C. Dewing, Humansdorp area: <abbrev xmlns:xlink="http://www.w3.org/1999/xlink" xlink:title="Collection Mike Wingfield" id="ABBRID0EBWCK" xlink:type="simple">CMW</abbrev> 58686 = CN071B9, <abbrev xmlns:xlink="http://www.w3.org/1999/xlink" xlink:title="Collection Mike Wingfield" id="ABBRID0EFWCK" xlink:type="simple">CMW</abbrev> 58687 = CN071E5, close to Villa Fonte: <abbrev xmlns:xlink="http://www.w3.org/1999/xlink" xlink:title="Collection Mike Wingfield at Innovation Africa" id="ABBRID0EJWCK" xlink:type="simple">CMW-IA</abbrev> 002138 = <abbrev xmlns:xlink="http://www.w3.org/1999/xlink" xlink:title="Collection Mike Wingfield" id="ABBRID0ENWCK" xlink:type="simple">CMW</abbrev> 60936 = CN071G4.</p></tp:treatment-sec><tp:treatment-sec sec-type="notes" id="SECID0ERWCK"><title>Notes.</title><p><italic><tp:taxon-name><tp:taxon-name-part taxon-name-part-type="genus" reg="Fusarium">Fusarium</tp:taxon-name-part><tp:taxon-name-part taxon-name-part-type="species" reg="cumulatum">cumulatum</tp:taxon-name-part></tp:taxon-name></italic> belongs to the <italic>Equiseti</italic>-clade and is closely related to <italic><tp:taxon-name><tp:taxon-name-part taxon-name-part-type="genus" reg="Fusarium">F.</tp:taxon-name-part><tp:taxon-name-part taxon-name-part-type="species" reg="arcuatisporum">arcuatisporum</tp:taxon-name-part></tp:taxon-name></italic> (<abbrev xmlns:xlink="http://www.w3.org/1999/xlink" xlink:title="Fusarium incarnatum-equiseti species complex" id="ABBRID0EUXCK" xlink:type="simple">FIESC</abbrev> 7) (<xref ref-type="bibr" rid="B88">Wang et al. 2019</xref>), <italic><tp:taxon-name><tp:taxon-name-part taxon-name-part-type="genus" reg="Fusarium">F.</tp:taxon-name-part><tp:taxon-name-part taxon-name-part-type="species" reg="brevicaudatum">brevicaudatum</tp:taxon-name-part></tp:taxon-name></italic> (<abbrev xmlns:xlink="http://www.w3.org/1999/xlink" xlink:title="Fusarium incarnatum-equiseti species complex" id="ABBRID0EHYCK" xlink:type="simple">FIESC</abbrev> 6) (<xref ref-type="bibr" rid="B91">Xia et al. 2019</xref>), <italic><tp:taxon-name><tp:taxon-name-part taxon-name-part-type="genus" reg="Fusarium">F.</tp:taxon-name-part><tp:taxon-name-part taxon-name-part-type="species" reg="heslopiae">heslopiae</tp:taxon-name-part></tp:taxon-name></italic> (<xref ref-type="bibr" rid="B82">Tan and Shivas 2024</xref>), <italic><tp:taxon-name><tp:taxon-name-part taxon-name-part-type="genus" reg="Fusarium">F.</tp:taxon-name-part><tp:taxon-name-part taxon-name-part-type="species" reg="longicaudatum">longicaudatum</tp:taxon-name-part></tp:taxon-name></italic> (<xref ref-type="bibr" rid="B91">Xia et al. 2019</xref>), <italic><tp:taxon-name><tp:taxon-name-part taxon-name-part-type="genus" reg="Fusarium">F.</tp:taxon-name-part><tp:taxon-name-part taxon-name-part-type="species" reg="khuzestanicum">khuzestanicum</tp:taxon-name-part></tp:taxon-name></italic> and <italic><tp:taxon-name><tp:taxon-name-part taxon-name-part-type="genus" reg="Fusarium">F.</tp:taxon-name-part><tp:taxon-name-part taxon-name-part-type="species" reg="oryzicola">oryzicola</tp:taxon-name-part></tp:taxon-name></italic> (<xref ref-type="bibr" rid="B1">Afzalinia et al. 2024</xref>). No aerial phialides or conidia were observed for the closely related species (<xref ref-type="bibr" rid="B88">Wang et al. 2019</xref>; <xref ref-type="bibr" rid="B91">Xia et al. 2019</xref>; <xref ref-type="bibr" rid="B1">Afzalinia et al. 2024</xref>) compared to the few scarce monophialides we recorded for <italic><tp:taxon-name><tp:taxon-name-part taxon-name-part-type="genus" reg="Fusarium">F.</tp:taxon-name-part><tp:taxon-name-part taxon-name-part-type="species" reg="cumulatum">cumulatum</tp:taxon-name-part></tp:taxon-name></italic>. Sporodochia and chlamydospores were present in <italic><tp:taxon-name><tp:taxon-name-part taxon-name-part-type="genus" reg="Fusarium">F.</tp:taxon-name-part><tp:taxon-name-part taxon-name-part-type="species" reg="cumulatum">cumulatum</tp:taxon-name-part></tp:taxon-name></italic> and its closely related species, whereas <italic><tp:taxon-name><tp:taxon-name-part taxon-name-part-type="genus" reg="Fusarium">F.</tp:taxon-name-part><tp:taxon-name-part taxon-name-part-type="species" reg="oryzicola">oryzicola</tp:taxon-name-part></tp:taxon-name></italic> lacked chlamydospore formation (<xref ref-type="bibr" rid="B88">Wang et al. 2019</xref>; <xref ref-type="bibr" rid="B91">Xia et al. 2019</xref>; <xref ref-type="bibr" rid="B1">Afzalinia et al. 2024</xref>). Sporodochial conidia of <italic><tp:taxon-name><tp:taxon-name-part taxon-name-part-type="genus" reg="Fusarium">F.</tp:taxon-name-part><tp:taxon-name-part taxon-name-part-type="species" reg="cumulatum">cumulatum</tp:taxon-name-part></tp:taxon-name></italic> (1–5-septate; 16–57 × 2.5–4 μm) are similar in length to <italic><tp:taxon-name><tp:taxon-name-part taxon-name-part-type="genus" reg="Fusarium">F.</tp:taxon-name-part><tp:taxon-name-part taxon-name-part-type="species" reg="arcuatisporum">arcuatisporum</tp:taxon-name-part></tp:taxon-name></italic> (5-septate; 29–49.5 × 4–6 μm) (<xref ref-type="bibr" rid="B88">Wang et al. 2019</xref>) and <italic><tp:taxon-name><tp:taxon-name-part taxon-name-part-type="genus" reg="Fusarium">F.</tp:taxon-name-part><tp:taxon-name-part taxon-name-part-type="species" reg="brevicaudatum">brevicaudatum</tp:taxon-name-part></tp:taxon-name></italic> (1–5-septate; 8–64 × 3–5 μm) (<xref ref-type="bibr" rid="B91">Xia et al. 2019</xref>), while generally being shorter than those observed in <italic><tp:taxon-name><tp:taxon-name-part taxon-name-part-type="genus" reg="Fusarium">F.</tp:taxon-name-part><tp:taxon-name-part taxon-name-part-type="species" reg="khuzestanicum">khuzestanicum</tp:taxon-name-part></tp:taxon-name></italic> (4–7(–9)-septate; 48.5–82 × 2.7–4.3 μm) (<xref ref-type="bibr" rid="B1">Afzalinia et al. 2024</xref>), <italic><tp:taxon-name><tp:taxon-name-part taxon-name-part-type="genus" reg="Fusarium">F.</tp:taxon-name-part><tp:taxon-name-part taxon-name-part-type="species" reg="longicaudatum">longicaudatum</tp:taxon-name-part></tp:taxon-name></italic> ((3–)5–6(–7)-septate; 45–81 × 4–5 μm) (<xref ref-type="bibr" rid="B91">Xia et al. 2019</xref>) and <italic><tp:taxon-name><tp:taxon-name-part taxon-name-part-type="genus" reg="Fusarium">F.</tp:taxon-name-part><tp:taxon-name-part taxon-name-part-type="species" reg="oryzicola">oryzicola</tp:taxon-name-part></tp:taxon-name></italic> (4–7-septate; 33.5–77.9 × 3–4 μm) (<xref ref-type="bibr" rid="B1">Afzalinia et al. 2024</xref>). Colony colour on <abbrev xmlns:xlink="http://www.w3.org/1999/xlink" xlink:title="potato dextrose agar" id="ABBRID0E35CK" xlink:type="simple">PDA</abbrev> differs between <italic><tp:taxon-name><tp:taxon-name-part taxon-name-part-type="genus" reg="Fusarium">F.</tp:taxon-name-part><tp:taxon-name-part taxon-name-part-type="species" reg="cumulatum">cumulatum</tp:taxon-name-part></tp:taxon-name></italic> and closely related species (<xref ref-type="bibr" rid="B88">Wang et al. 2019</xref>; <xref ref-type="bibr" rid="B91">Xia et al. 2019</xref>; <xref ref-type="bibr" rid="B1">Afzalinia et al. 2024</xref>) as other species show more colour across the surface and reverse compared to the white surface and yellowish white (2A2) reverse of <italic><tp:taxon-name><tp:taxon-name-part taxon-name-part-type="genus" reg="Fusarium">F.</tp:taxon-name-part><tp:taxon-name-part taxon-name-part-type="species" reg="cumulatum">cumulatum</tp:taxon-name-part></tp:taxon-name></italic>, whereas the colony colour of <italic><tp:taxon-name><tp:taxon-name-part taxon-name-part-type="genus" reg="Fusarium">F.</tp:taxon-name-part><tp:taxon-name-part taxon-name-part-type="species" reg="khuzestanicum">khuzestanicum</tp:taxon-name-part></tp:taxon-name></italic> and <italic><tp:taxon-name><tp:taxon-name-part taxon-name-part-type="genus" reg="Fusarium">F.</tp:taxon-name-part><tp:taxon-name-part taxon-name-part-type="species" reg="oryzicola">oryzicola</tp:taxon-name-part></tp:taxon-name></italic> is white to pale grey. The growth rate after 7 d on <abbrev xmlns:xlink="http://www.w3.org/1999/xlink" xlink:title="potato dextrose agar" id="ABBRID0EYADK" xlink:type="simple">PDA</abbrev> for <italic><tp:taxon-name><tp:taxon-name-part taxon-name-part-type="genus" reg="Fusarium">F.</tp:taxon-name-part><tp:taxon-name-part taxon-name-part-type="species" reg="cumulatum">cumulatum</tp:taxon-name-part></tp:taxon-name></italic> (44–46 mm) is slower than that of <italic><tp:taxon-name><tp:taxon-name-part taxon-name-part-type="genus" reg="Fusarium">F.</tp:taxon-name-part><tp:taxon-name-part taxon-name-part-type="species" reg="arcuatisporum">arcuatisporum</tp:taxon-name-part></tp:taxon-name></italic> (48–53 mm) (<xref ref-type="bibr" rid="B88">Wang et al. 2019</xref>), <italic><tp:taxon-name><tp:taxon-name-part taxon-name-part-type="genus" reg="Fusarium">F.</tp:taxon-name-part><tp:taxon-name-part taxon-name-part-type="species" reg="brevicaudatum">brevicaudatum</tp:taxon-name-part></tp:taxon-name></italic> (50–58 mm) (<xref ref-type="bibr" rid="B91">Xia et al. 2019</xref>) and <italic><tp:taxon-name><tp:taxon-name-part taxon-name-part-type="genus" reg="Fusarium">F.</tp:taxon-name-part><tp:taxon-name-part taxon-name-part-type="species" reg="longicaudatum">longicaudatum</tp:taxon-name-part></tp:taxon-name></italic> (full 90 mm plate) (<xref ref-type="bibr" rid="B91">Xia et al. 2019</xref>). The growth rate for <italic><tp:taxon-name><tp:taxon-name-part taxon-name-part-type="genus" reg="Fusarium">F.</tp:taxon-name-part><tp:taxon-name-part taxon-name-part-type="species" reg="khuzestanicum">khuzestanicum</tp:taxon-name-part></tp:taxon-name></italic> (74–76 mm) (<xref ref-type="bibr" rid="B1">Afzalinia et al. 2024</xref>) and <italic><tp:taxon-name><tp:taxon-name-part taxon-name-part-type="genus" reg="Fusarium">F.</tp:taxon-name-part><tp:taxon-name-part taxon-name-part-type="species" reg="oryzicola">oryzicola</tp:taxon-name-part></tp:taxon-name></italic> (74 mm) (<xref ref-type="bibr" rid="B1">Afzalinia et al. 2024</xref>) was measured after 5 d on <abbrev xmlns:xlink="http://www.w3.org/1999/xlink" xlink:title="potato dextrose agar" id="ABBRID0ESDDK" xlink:type="simple">PDA</abbrev> but appears to be faster than that of <italic><tp:taxon-name><tp:taxon-name-part taxon-name-part-type="genus" reg="Fusarium">F.</tp:taxon-name-part><tp:taxon-name-part taxon-name-part-type="species" reg="cumulatum">cumulatum</tp:taxon-name-part></tp:taxon-name></italic>. No morphological data is currently available for <italic><tp:taxon-name><tp:taxon-name-part taxon-name-part-type="genus" reg="Fusarium">F.</tp:taxon-name-part><tp:taxon-name-part taxon-name-part-type="species" reg="heslopiae">heslopiae</tp:taxon-name-part></tp:taxon-name></italic> to compare with. Pairwise comparisons revealed that <italic><tp:taxon-name><tp:taxon-name-part taxon-name-part-type="genus" reg="Fusarium">F.</tp:taxon-name-part><tp:taxon-name-part taxon-name-part-type="species" reg="cumulatum">cumulatum</tp:taxon-name-part></tp:taxon-name></italic> differs from other species by at least 3, 6 and 16 bp for <italic><abbrev xmlns:xlink="http://www.w3.org/1999/xlink" xlink:title="calmodulin" id="ABBRID0EYEDK" xlink:type="simple">CaM</abbrev></italic>, <italic><abbrev xmlns:xlink="http://www.w3.org/1999/xlink" xlink:title="partial RNA polymerase second largest subunit" id="ABBRID0E4EDK" xlink:type="simple">RPB2</abbrev></italic> and <italic><abbrev xmlns:xlink="http://www.w3.org/1999/xlink" xlink:title="translation elongation factor 1-alpha" id="ABBRID0ECFDK" xlink:type="simple">TEF</abbrev></italic>, respectively.</p></tp:treatment-sec><ref-list><ref id="B88"><mixed-citation xmlns:xlink="http://www.w3.org/1999/xlink" xlink:type="simple"><person-group><name name-style="western"><surname>Wang</surname><given-names>MM</given-names></name><name name-style="western"><surname>Chen</surname><given-names>Q</given-names></name><name name-style="western"><surname>Diao</surname><given-names>YZ</given-names></name><name name-style="western"><surname>Duan</surname><given-names>WJ</given-names></name><name name-style="western"><surname>Cai</surname><given-names>L</given-names></name></person-group> (<year>2019</year>) <article-title><italic><tp:taxon-name><tp:taxon-name-part taxon-name-part-type="genus">Fusarium</tp:taxon-name-part><tp:taxon-name-part taxon-name-part-type="species">incarnatum-equiseti</tp:taxon-name-part></tp:taxon-name></italic> complex from China.</article-title><source>Persoonia</source><volume>43</volume>: <fpage>70</fpage>–<lpage>89</lpage>. <ext-link xlink:href="10.3767/persoonia.2019.43.03" ext-link-type="doi" xlink:type="simple">https://doi.org/10.3767/persoonia.2019.43.03</ext-link></mixed-citation></ref><ref id="B91"><mixed-citation xmlns:xlink="http://www.w3.org/1999/xlink" xlink:type="simple"><person-group><name name-style="western"><surname>Xia</surname><given-names>JW</given-names></name><name name-style="western"><surname>Sandoval-Denis</surname><given-names>M</given-names></name><name name-style="western"><surname>Crous</surname><given-names>PW</given-names></name><name name-style="western"><surname>Zhang</surname><given-names>XG</given-names></name><name name-style="western"><surname>Lombard</surname><given-names>L</given-names></name></person-group> (<year>2019</year>) <article-title>Numbers to names - Restyling the <italic><tp:taxon-name><tp:taxon-name-part taxon-name-part-type="genus">Fusarium</tp:taxon-name-part><tp:taxon-name-part taxon-name-part-type="species">incarnatum-equiseti</tp:taxon-name-part></tp:taxon-name></italic> species complex.</article-title><source>Persoonia</source><volume>43</volume>: <fpage>186</fpage>–<lpage>221</lpage>. <ext-link xlink:href="10.3767/persoonia.2019.43.05" ext-link-type="doi" xlink:type="simple">https://doi.org/10.3767/persoonia.2019.43.05</ext-link></mixed-citation></ref><ref id="B82"><mixed-citation xmlns:xlink="http://www.w3.org/1999/xlink" xlink:type="simple"><person-group><name name-style="western"><surname>Tan</surname><given-names>YP</given-names></name><name name-style="western"><surname>Shivas</surname><given-names>RG</given-names></name></person-group> (<year>2024</year>) <article-title>Nomenclatural novelties.</article-title><source>Index of Australian <tp:taxon-name><tp:taxon-name-part taxon-name-part-type="kingdom">Fungi</tp:taxon-name-part></tp:taxon-name></source><volume>29</volume>: <fpage>1</fpage>–<lpage>10</lpage>. <ext-link xlink:href="10.5281/zenodo.10602835" ext-link-type="doi" xlink:type="simple">https://doi.org/10.5281/zenodo.10602835</ext-link></mixed-citation></ref><ref id="B1"><mixed-citation xmlns:xlink="http://www.w3.org/1999/xlink" xlink:type="simple"><person-group><name name-style="western"><surname>Afzalinia</surname><given-names>S</given-names></name><name name-style="western"><surname>Mehrabi-Koushki</surname><given-names>M</given-names></name><name name-style="western"><surname>Farokhinejad</surname><given-names>R</given-names></name></person-group> (<year>2024</year>) Two new species of <italic><tp:taxon-name><tp:taxon-name-part taxon-name-part-type="genus">Fusarium</tp:taxon-name-part></tp:taxon-name></italic> in the <italic><tp:taxon-name><tp:taxon-name-part taxon-name-part-type="genus">F.</tp:taxon-name-part><tp:taxon-name-part taxon-name-part-type="species">incarnatum-equiseti</tp:taxon-name-part></tp:taxon-name></italic> species complex from <italic><tp:taxon-name><tp:taxon-name-part taxon-name-part-type="genus">Oryza</tp:taxon-name-part><tp:taxon-name-part taxon-name-part-type="species">sativa</tp:taxon-name-part></tp:taxon-name></italic> in Iran. Antonie van Leeuwenhoek 118: 5. <ext-link xlink:href="10.1007/s10482-024-02019-y" ext-link-type="doi" xlink:type="simple">https://doi.org/10.1007/s10482-024-02019-y</ext-link></mixed-citation></ref></ref-list></tp:taxon-treatment>
