# Supplementary material for: ﻿Three new species of Fusarium (Nectriaceae, Hypocreales) isolated from Eastern Cape dairy pastures in South Africa
Source: MycoKeys. 2025 Mar 20;115:241–71. doi: 10.3897/mycokeys.115.148914 (PMC11950824; doi:10.3897/mycokeys.115.148914)
Supplement: XML Treatment for Fusarium goeppertmayerae [file mycokeys.115.148914-treatment2.xml]

<!DOCTYPE tp:taxon-treatment
  PUBLIC "-//TaxonX//DTD Taxonomic Treatment Publishing DTD v0 20100105//EN" "tax-treatment-NSO.dtd">
<tp:taxon-treatment xmlns:tp="http://www.plazi.org/taxpub"><tp:treatment-meta><kwd-group><label>Taxon classification</label><kwd>
                <named-content content-type="kingdom">Fungi</named-content>
              </kwd><kwd>
                <named-content content-type="order">Hypocreales</named-content>
              </kwd><kwd>
                <named-content content-type="family">Nectriaceae</named-content>
              </kwd></kwd-group><mixed-citation publication-type="journal"><person-group><name><surname>Dewing</surname><given-names>Claudette</given-names></name><name><surname>Visagie</surname><given-names>Cobus M.</given-names></name><name><surname>Steenkamp</surname><given-names>Emma T.</given-names></name><name><surname>Wingfield</surname><given-names>Brenda D.</given-names></name><name><surname>Yilmaz</surname><given-names>Neriman</given-names></name></person-group><article-title>﻿Three new species of <italic><tp:taxon-name><tp:taxon-name-part taxon-name-part-type="genus" reg="Fusarium">Fusarium</tp:taxon-name-part></tp:taxon-name></italic> (<tp:taxon-name><tp:taxon-name-part taxon-name-part-type="family">Nectriaceae</tp:taxon-name-part></tp:taxon-name>, <tp:taxon-name><tp:taxon-name-part taxon-name-part-type="order">Hypocreales</tp:taxon-name-part></tp:taxon-name>) isolated from Eastern Cape dairy pastures in South Africa</article-title><source>MycoKeys</source><day>20</day><month>03</month><year>2025</year><volume>115</volume><fpage>241</fpage><lpage>271</lpage><pub-id pub-id-type="doi">10.3897/mycokeys.115.148914</pub-id></mixed-citation></tp:treatment-meta><tp:nomenclature><label>﻿</label><tp:taxon-name>
              <object-id xmlns:xlink="http://www.w3.org/1999/xlink" content-type="arpha" xlink:type="simple">3550AD2E-C689-5555-A00D-206A1BFBFB74</object-id>
              <tp:taxon-name-part taxon-name-part-type="genus" reg="Fusarium">Fusarium</tp:taxon-name-part>
              <tp:taxon-name-part taxon-name-part-type="species" reg="goeppertmayerae">goeppertmayerae</tp:taxon-name-part>
              <object-id xmlns:xlink="http://www.w3.org/1999/xlink" content-type="mycobank" xlink:type="simple">MycoBank No: 900363</object-id>
            </tp:taxon-name><tp:taxon-authority>Y.P. Tan &amp; R.G. Shivas, Index of Australian Fungi 5: 7. 2023.</tp:taxon-authority><xref ref-type="fig" rid="F3">Fig. 3</xref></tp:nomenclature><tp:treatment-sec sec-type="material" id="SECID0EZGDK"><title>Type.</title><p>Australia • Queensland, Bongeen, from the peduncle of <italic><tp:taxon-name><tp:taxon-name-part taxon-name-part-type="genus" reg="Zea">Zea</tp:taxon-name-part><tp:taxon-name-part taxon-name-part-type="species" reg="mays">mays</tp:taxon-name-part></tp:taxon-name></italic> (<tp:taxon-name><tp:taxon-name-part taxon-name-part-type="family">Poaceae</tp:taxon-name-part></tp:taxon-name>), 25 Feb. 2016, B. Thrift (<bold><italic>holotype</italic></bold>: BRIP 64547d, <bold><italic>ex-type</italic></bold>: <abbrev xmlns:xlink="http://www.w3.org/1999/xlink" xlink:title="Westerdijk Fungal Biodiversity Institute" id="ABBRID0EVHDK" xlink:type="simple">CBS</abbrev> 150772).</p><fig id="F3" position="float" orientation="portrait"><object-id xmlns:xlink="http://www.w3.org/1999/xlink" content-type="doi" xlink:type="simple">10.3897/mycokeys.115.148914.figure3</object-id><object-id xmlns:xlink="http://www.w3.org/1999/xlink" content-type="arpha" xlink:type="simple">DE9A26B2-19C6-5FB7-A242-32759CA09615</object-id><label>Figure 3.</label><caption><p><italic><tp:taxon-name><tp:taxon-name-part taxon-name-part-type="genus" reg="Fusarium">Fusarium</tp:taxon-name-part><tp:taxon-name-part taxon-name-part-type="species" reg="goeppertmayerae">goeppertmayerae</tp:taxon-name-part></tp:taxon-name></italic> (<abbrev xmlns:xlink="http://www.w3.org/1999/xlink" xlink:title="Westerdijk Fungal Biodiversity Institute" id="ABBRID0EMIDK" xlink:type="simple">CBS</abbrev> 151775) <bold>A</bold> colonies front (top row) and reverse (bottom row) on <abbrev xmlns:xlink="http://www.w3.org/1999/xlink" xlink:title="potato dextrose agar" id="ABBRID0ESIDK" xlink:type="simple">PDA</abbrev> after 7 d at 25 °C light, dark and <abbrev xmlns:xlink="http://www.w3.org/1999/xlink" xlink:title="near-ultraviolet" id="ABBRID0EWIDK" xlink:type="simple">nUV</abbrev> and <abbrev xmlns:xlink="http://www.w3.org/1999/xlink" xlink:title="oatmeal agar" id="ABBRID0E1IDK" xlink:type="simple">OA</abbrev> after 7 d at 25 °C dark (from left to right), respectively <bold>B</bold> sporodochial formation on the surface of carnation leaves <bold>C</bold> sporodochial Sporodochial conidiophores <bold>D–I</bold> aerial mono- and polyphialides <bold>J–K</bold> aerial conidia <bold>L</bold> sporodochial conidia. Scale bars: 10 μm.</p></caption><graphic xmlns:xlink="http://www.w3.org/1999/xlink" xlink:href="mycokeys-115-241-g003.jpg" position="float" orientation="portrait" xlink:type="simple" id="oo_1286411.jpg"><uri content-type="original_file" xlink:type="simple">https://binary.pensoft.net/fig/1286411</uri></graphic></fig></tp:treatment-sec><tp:treatment-sec sec-type="description" id="SECID0EWJDK"><title>Description.</title><p><bold><italic>Conidiophores</italic></bold> borne on aerial mycelium, 8.5–98 um tall, unbranched, sympodial, bearing terminal or lateral phialides, often reduced to single phialides; <bold><italic>aerial phialides</italic></bold> mono- and polyphialidic, subulate to subcylindrical, proliferating percurrently, smooth- and thin-walled, 4–22 × 1.5–5 μm, with inconspicuous thickening; <bold><italic>aerial conidia</italic></bold> mostly fusiform, slender, curved dorsiventrally, no apparent tapering observed at ends, blunt to conical and straight to slightly curved apical cell and a blunt to papillate basal cell, 0–3-septate, 0-septate conidia: 7–22 × 2–5 μm (av. 15.0 × 3.4 μm) (n = 9); 1-septate conidia: 12–19 × 2.5–4 μm (av. 15.6 × 3.4 μm) (n = 13); 2-septate conidia: 16–20 × 3.5–4 μm (av. 18.2 × 3.8 μm) (n = 2); 3-septate conidia: 21–31 × 3.5–4 μm (av. 23.9 × 3.9 μm) (n = 6). <bold><italic>Sporodochia</italic></bold> pale yellow to white, formed between aerial mycelia around the carnation leaves. <bold><italic>Sporodochial conidiophores</italic></bold> densely and irregularly branched, bearing apical whorls of 2–3 phialides; <bold><italic>sporodochial phialides</italic></bold> monophialidic, subulate to subcylindrical, 6–12 × 1.5–4 μm, smooth, thin-walled, with inconspicuous periclinal thickening; <bold><italic>sporodochial conidia</italic></bold> falcate, curved dorsiventrally, tapering towards both ends, with a slightly curved apical cell and a blunt to foot-like basal cell, (1–)3–5-septate, hyaline, smooth- and thin-walled; 1-septate conidia: 12–17 × 3 μm (av. 14.4 × 3.2 μm) (n = 2); 3-septate conidia: 19–36 × 3 × 4 μm (av. 30.0 × 3.8 μm) (n = 23); 4-septate conidia: 30.5–36 × 4–5 μm (av. 33.2 × 4.3 μm) (n = 4); 5-septate conidia: 30 × 5 μm (n = 1). <bold><italic>Chlamydospores</italic></bold> not observed.</p></tp:treatment-sec><tp:treatment-sec sec-type="description" id="SECID0E6KDK"><title>Culture characteristics.</title><p>Colonies on <abbrev xmlns:xlink="http://www.w3.org/1999/xlink" xlink:title="potato dextrose agar" id="ABBRID0EFLDK" xlink:type="simple">PDA</abbrev> incubated at 25 °C in the dark with an average radial growth rate of 1–15 mm/d and occupying an entire 90 mm Petri dish in 7 d; surface white, radiate, aerial mycelium felty to velvety, margin irregular, filiform. Additional colony diam (after 7 d, in mm): <abbrev xmlns:xlink="http://www.w3.org/1999/xlink" xlink:title="potato dextrose agar" id="ABBRID0EJLDK" xlink:type="simple">PDA</abbrev> at 10 °C 14–19; <abbrev xmlns:xlink="http://www.w3.org/1999/xlink" xlink:title="potato dextrose agar" id="ABBRID0ENLDK" xlink:type="simple">PDA</abbrev> at 15 °C 37–43; <abbrev xmlns:xlink="http://www.w3.org/1999/xlink" xlink:title="potato dextrose agar" id="ABBRID0ERLDK" xlink:type="simple">PDA</abbrev> at 20 °C 63–70; <abbrev xmlns:xlink="http://www.w3.org/1999/xlink" xlink:title="potato dextrose agar" id="ABBRID0EVLDK" xlink:type="simple">PDA</abbrev> at 30 °C 40–75; <abbrev xmlns:xlink="http://www.w3.org/1999/xlink" xlink:title="potato dextrose agar" id="ABBRID0EZLDK" xlink:type="simple">PDA</abbrev> at 35 °C 0–2. Odour absent. Reverse pale yellow. Diffusible pigments absent. On <abbrev xmlns:xlink="http://www.w3.org/1999/xlink" xlink:title="oatmeal agar" id="ABBRID0E4LDK" xlink:type="simple">OA</abbrev> in the dark, occupying an entire 90 mm Petri dish in 7 d; surface white, flat, slightly felty to velvety, aerial mycelium scant, margin irregular, filiform. Reverse pale luteous, without diffusible pigments. On <abbrev xmlns:xlink="http://www.w3.org/1999/xlink" xlink:title="synthetic nutrient-poor agar" id="ABBRID0EBMDK" xlink:type="simple">SNA</abbrev> with sparse aerial mycelium, sporulation moderate on the surface of the medium.</p></tp:treatment-sec><tp:treatment-sec sec-type="material" id="SECID0EFMDK"><title>Materials examined.</title><p>South Africa • Eastern Cape, from mixed pasture samples, May 2020, collected by A. Davis, isolated by C. Dewing, close to Gamtoos River Mouth: <abbrev xmlns:xlink="http://www.w3.org/1999/xlink" xlink:title="Westerdijk Fungal Biodiversity Institute" id="ABBRID0ELMDK" xlink:type="simple">CBS</abbrev> 151775 = <abbrev xmlns:xlink="http://www.w3.org/1999/xlink" xlink:title="Collection Mike Wingfield" id="ABBRID0EPMDK" xlink:type="simple">CMW</abbrev> 58689 = CN040I5, Outside Humansdorp, close to Clarkson: <abbrev xmlns:xlink="http://www.w3.org/1999/xlink" xlink:title="Collection Mike Wingfield" id="ABBRID0ETMDK" xlink:type="simple">CMW</abbrev> 58690 = CN070F3, <abbrev xmlns:xlink="http://www.w3.org/1999/xlink" xlink:title="Collection Mike Wingfield" id="ABBRID0EXMDK" xlink:type="simple">CMW</abbrev> 58696 = CN071I8, <abbrev xmlns:xlink="http://www.w3.org/1999/xlink" xlink:title="Collection Mike Wingfield at Innovation Africa" id="ABBRID0E2MDK" xlink:type="simple">CMW-IA</abbrev> 003340 = <abbrev xmlns:xlink="http://www.w3.org/1999/xlink" xlink:title="Collection Mike Wingfield" id="ABBRID0E6MDK" xlink:type="simple">CMW</abbrev> 61384 = CN071H2, <abbrev xmlns:xlink="http://www.w3.org/1999/xlink" xlink:title="Collection Mike Wingfield" id="ABBRID0EDNDK" xlink:type="simple">CMW</abbrev> 58693 = CN071H8, Humansdorp area: <abbrev xmlns:xlink="http://www.w3.org/1999/xlink" xlink:title="Collection Mike Wingfield" id="ABBRID0EHNDK" xlink:type="simple">CMW</abbrev> 58691 = CN070G8, <abbrev xmlns:xlink="http://www.w3.org/1999/xlink" xlink:title="Collection Mike Wingfield" id="ABBRID0ELNDK" xlink:type="simple">CMW</abbrev> 58692 = CN070G9, <abbrev xmlns:xlink="http://www.w3.org/1999/xlink" xlink:title="Collection Mike Wingfield at Innovation Africa" id="ABBRID0EPNDK" xlink:type="simple">CMW-IA</abbrev> 002132 = <abbrev xmlns:xlink="http://www.w3.org/1999/xlink" xlink:title="Collection Mike Wingfield" id="ABBRID0ETNDK" xlink:type="simple">CMW</abbrev> 60930 = CN070H9, <abbrev xmlns:xlink="http://www.w3.org/1999/xlink" xlink:title="Collection Mike Wingfield" id="ABBRID0EXNDK" xlink:type="simple">CMW</abbrev> 58697 = CN104D4, <abbrev xmlns:xlink="http://www.w3.org/1999/xlink" xlink:title="Collection Mike Wingfield" id="ABBRID0E2NDK" xlink:type="simple">CMW</abbrev> 58698 = CN106F2, <abbrev xmlns:xlink="http://www.w3.org/1999/xlink" xlink:title="Collection Mike Wingfield" id="ABBRID0E6NDK" xlink:type="simple">CMW</abbrev> 58699 = CN106F3, <abbrev xmlns:xlink="http://www.w3.org/1999/xlink" xlink:title="Collection Mike Wingfield" id="ABBRID0EDODK" xlink:type="simple">CMW</abbrev> 58700 = CN106F4, close to Tsitsikamma on Sea: <abbrev xmlns:xlink="http://www.w3.org/1999/xlink" xlink:title="Collection Mike Wingfield" id="ABBRID0EHODK" xlink:type="simple">CMW</abbrev> 58694 = CN071I6, <abbrev xmlns:xlink="http://www.w3.org/1999/xlink" xlink:title="Collection Mike Wingfield" id="ABBRID0ELODK" xlink:type="simple">CMW</abbrev> 58695 = CN071I7, <abbrev xmlns:xlink="http://www.w3.org/1999/xlink" xlink:title="Collection Mike Wingfield" id="ABBRID0EPODK" xlink:type="simple">CMW</abbrev> 58696 = CN071I8.</p></tp:treatment-sec><tp:treatment-sec sec-type="notes" id="SECID0ETODK"><title>Notes.</title><p><italic><tp:taxon-name><tp:taxon-name-part taxon-name-part-type="genus" reg="Fusarium">Fusarium</tp:taxon-name-part><tp:taxon-name-part taxon-name-part-type="species" reg="goeppertmayerae">goeppertmayerae</tp:taxon-name-part></tp:taxon-name></italic> belongs to the <italic>Incarnatum</italic>-clade and is closely related to the undescribed <italic><tp:taxon-name><tp:taxon-name-part taxon-name-part-type="genus" reg="Fusarium">Fusarium</tp:taxon-name-part></tp:taxon-name></italic><abbrev xmlns:xlink="http://www.w3.org/1999/xlink" xlink:title="Fusarium incarnatum-equiseti species complex" id="ABBRID0ESPDK" xlink:type="simple">FIESC</abbrev> 22 isolated from the human sinus cavity (<xref ref-type="bibr" rid="B65">O’Donnell et al. 2009</xref>) and <italic><tp:taxon-name><tp:taxon-name-part taxon-name-part-type="genus" reg="Fusarium">F.</tp:taxon-name-part><tp:taxon-name-part taxon-name-part-type="species" reg="sylviaearleae">sylviaearleae</tp:taxon-name-part></tp:taxon-name></italic> isolated from a leaf lesion of <italic><tp:taxon-name><tp:taxon-name-part taxon-name-part-type="genus" reg="Sporobolus">Sporobolus</tp:taxon-name-part><tp:taxon-name-part taxon-name-part-type="species" reg="natalensis">natalensis</tp:taxon-name-part></tp:taxon-name></italic> (<tp:taxon-name><tp:taxon-name-part taxon-name-part-type="family">Poaceae</tp:taxon-name-part></tp:taxon-name>) (<xref ref-type="bibr" rid="B81">Tan and Shivas 2023</xref>). No morphological data are available for <italic><tp:taxon-name><tp:taxon-name-part taxon-name-part-type="genus" reg="Fusarium">Fusarium</tp:taxon-name-part></tp:taxon-name></italic><abbrev xmlns:xlink="http://www.w3.org/1999/xlink" xlink:title="Fusarium incarnatum-equiseti species complex" id="ABBRID0EARDK" xlink:type="simple">FIESC</abbrev> 22 or <italic><tp:taxon-name><tp:taxon-name-part taxon-name-part-type="genus" reg="Fusarium">F.</tp:taxon-name-part><tp:taxon-name-part taxon-name-part-type="species" reg="sylviaearleae">sylviaearleae</tp:taxon-name-part></tp:taxon-name></italic>. Furthermore, we demonstrate that strains NRRL 32865 and NRRL 13335, previously considered to belong to <italic><tp:taxon-name><tp:taxon-name-part taxon-name-part-type="genus" reg="Fusarium">F.</tp:taxon-name-part><tp:taxon-name-part taxon-name-part-type="species" reg="guilinense">guilinense</tp:taxon-name-part></tp:taxon-name></italic>, belong to <italic><tp:taxon-name><tp:taxon-name-part taxon-name-part-type="genus" reg="Fusarium">F.</tp:taxon-name-part><tp:taxon-name-part taxon-name-part-type="species" reg="goeppertmayerae">goeppertmayerae</tp:taxon-name-part></tp:taxon-name></italic>, with <italic><tp:taxon-name><tp:taxon-name-part taxon-name-part-type="genus" reg="Fusarium">F.</tp:taxon-name-part><tp:taxon-name-part taxon-name-part-type="species" reg="guilinense">guilinense</tp:taxon-name-part></tp:taxon-name></italic> (<ext-link xmlns:xlink="http://www.w3.org/1999/xlink" xlink:href="LC12160" ext-link-type="gen" xlink:type="simple">LC12160</ext-link><sup>T</sup>) a distant relative.</p></tp:treatment-sec><ref-list><ref id="B65"><mixed-citation xmlns:xlink="http://www.w3.org/1999/xlink" xlink:type="simple"><person-group><name name-style="western"><surname>O’Donnell</surname><given-names>K</given-names></name><name name-style="western"><surname>Sutton</surname><given-names>DA</given-names></name><name name-style="western"><surname>Rinaldi</surname><given-names>MG</given-names></name><name name-style="western"><surname>Gueidan</surname><given-names>C</given-names></name><name name-style="western"><surname>Crous</surname><given-names>PW</given-names></name><name name-style="western"><surname>Geiser</surname><given-names>DM</given-names></name></person-group> (<year>2009</year>) <article-title>Novel multilocus sequence typing scheme reveals high genetic diversity of human pathogenic members of the <italic><tp:taxon-name><tp:taxon-name-part taxon-name-part-type="genus">Fusarium</tp:taxon-name-part><tp:taxon-name-part taxon-name-part-type="species">incarnatum</tp:taxon-name-part></tp:taxon-name>-F. <tp:taxon-name><tp:taxon-name-part taxon-name-part-type="genus"/><tp:taxon-name-part taxon-name-part-type="species">equiseti</tp:taxon-name-part></tp:taxon-name></italic> and <italic><tp:taxon-name><tp:taxon-name-part taxon-name-part-type="genus">F.</tp:taxon-name-part><tp:taxon-name-part taxon-name-part-type="species">chlamydosporum</tp:taxon-name-part></tp:taxon-name></italic> species complexes within the United States.</article-title><source>Journal of Clinical Microbiology</source><volume>47</volume>: <fpage>3851</fpage>–<lpage>3861</lpage>. <ext-link xlink:href="10.1128/JCM.01616-09" ext-link-type="doi" xlink:type="simple">https://doi.org/10.1128/JCM.01616-09</ext-link></mixed-citation></ref><ref id="B81"><mixed-citation xmlns:xlink="http://www.w3.org/1999/xlink" xlink:type="simple"><person-group><name name-style="western"><surname>Tan</surname><given-names>YP</given-names></name><name name-style="western"><surname>Shivas</surname><given-names>RG</given-names></name></person-group> (<year>2023</year>) <article-title>Nomenclatural novelties.</article-title><source>Index of Australian <tp:taxon-name><tp:taxon-name-part taxon-name-part-type="kingdom">Fungi</tp:taxon-name-part></tp:taxon-name></source><volume>5</volume>: <fpage>1</fpage>–<lpage>12</lpage>. <ext-link xlink:href="10.5281/zenodo.776516" ext-link-type="doi" xlink:type="simple">https://doi.org/10.5281/zenodo.776516</ext-link></mixed-citation></ref></ref-list></tp:taxon-treatment>
