# Supplementary material for: ﻿Three new species of Fusarium (Nectriaceae, Hypocreales) isolated from Eastern Cape dairy pastures in South Africa
Source: MycoKeys. 2025 Mar 20;115:241–71. doi: 10.3897/mycokeys.115.148914 (PMC11950824; doi:10.3897/mycokeys.115.148914)
Supplement: XML Treatment for Fusarium mariecurieae [file mycokeys.115.148914-treatment3.xml]

<!DOCTYPE tp:taxon-treatment
  PUBLIC "-//TaxonX//DTD Taxonomic Treatment Publishing DTD v0 20100105//EN" "tax-treatment-NSO.dtd">
<tp:taxon-treatment xmlns:tp="http://www.plazi.org/taxpub"><tp:treatment-meta><kwd-group><label>Taxon classification</label><kwd>
                <named-content content-type="kingdom">Fungi</named-content>
              </kwd><kwd>
                <named-content content-type="order">Hypocreales</named-content>
              </kwd><kwd>
                <named-content content-type="family">Nectriaceae</named-content>
              </kwd></kwd-group><mixed-citation publication-type="journal"><person-group><name><surname>Dewing</surname><given-names>Claudette</given-names></name><name><surname>Visagie</surname><given-names>Cobus M.</given-names></name><name><surname>Steenkamp</surname><given-names>Emma T.</given-names></name><name><surname>Wingfield</surname><given-names>Brenda D.</given-names></name><name><surname>Yilmaz</surname><given-names>Neriman</given-names></name></person-group><article-title>﻿Three new species of <italic><tp:taxon-name><tp:taxon-name-part taxon-name-part-type="genus" reg="Fusarium">Fusarium</tp:taxon-name-part></tp:taxon-name></italic> (<tp:taxon-name><tp:taxon-name-part taxon-name-part-type="family">Nectriaceae</tp:taxon-name-part></tp:taxon-name>, <tp:taxon-name><tp:taxon-name-part taxon-name-part-type="order">Hypocreales</tp:taxon-name-part></tp:taxon-name>) isolated from Eastern Cape dairy pastures in South Africa</article-title><source>MycoKeys</source><day>20</day><month>03</month><year>2025</year><volume>115</volume><fpage>241</fpage><lpage>271</lpage><pub-id pub-id-type="doi">10.3897/mycokeys.115.148914</pub-id></mixed-citation></tp:treatment-meta><tp:nomenclature><label>﻿</label><tp:taxon-name>
              <object-id xmlns:xlink="http://www.w3.org/1999/xlink" content-type="arpha" xlink:type="simple">4902A011-30F7-51AB-99D4-3C5556E77893</object-id>
              <tp:taxon-name-part taxon-name-part-type="genus" reg="Fusarium">Fusarium</tp:taxon-name-part>
              <tp:taxon-name-part taxon-name-part-type="species" reg="mariecurieae">mariecurieae</tp:taxon-name-part>
              <object-id xmlns:xlink="http://www.w3.org/1999/xlink" content-type="mycobank" xlink:type="simple">MycoBank No: 855722</object-id>
            </tp:taxon-name><tp:taxon-authority>Dewing, Visagie &amp; Yilmaz</tp:taxon-authority><tp:taxon-status xmlns:xlink="http://www.w3.org/1999/xlink" xlink:type="simple">sp. nov.</tp:taxon-status><xref ref-type="fig" rid="F4">Fig. 4</xref></tp:nomenclature><tp:treatment-sec sec-type="etymology" id="SECID0EEUDK"><title>Etymology.</title><p>Latin, <italic><tp:taxon-name><tp:taxon-name-part taxon-name-part-type="genus" reg="Fusarium"/><tp:taxon-name-part taxon-name-part-type="species" reg="mariecurieae">mariecurieae</tp:taxon-name-part></tp:taxon-name></italic>, named after Maria Salomea Skłodowska-Curie (known simply as Marie Curie) (1867–1934), who was a renowned physicist and chemist known for her pioneering research on radioactivity. We also chose this name, as this study was supported by the Marie Skłodowska‐Curie Actions (MSCA) grant (number 101008129), project acronym “Mycobiomics”.</p><fig id="F4" position="float" orientation="portrait"><object-id xmlns:xlink="http://www.w3.org/1999/xlink" content-type="doi" xlink:type="simple">10.3897/mycokeys.115.148914.figure4</object-id><object-id xmlns:xlink="http://www.w3.org/1999/xlink" content-type="arpha" xlink:type="simple">57114AEC-25B3-5C6E-BAA8-D09AF2807F1E</object-id><label>Figure 4.</label><caption><p><italic><tp:taxon-name><tp:taxon-name-part taxon-name-part-type="genus" reg="Fusarium">Fusarium</tp:taxon-name-part><tp:taxon-name-part taxon-name-part-type="species" reg="mariecurieae">mariecurieae</tp:taxon-name-part></tp:taxon-name></italic> (<abbrev xmlns:xlink="http://www.w3.org/1999/xlink" xlink:title="Westerdijk Fungal Biodiversity Institute" id="ABBRID0EHVDK" xlink:type="simple">CBS</abbrev> 152079, ex-type culture) <bold>A</bold> colonies front (top row) and reverse (bottom row) on <abbrev xmlns:xlink="http://www.w3.org/1999/xlink" xlink:title="potato dextrose agar" id="ABBRID0ENVDK" xlink:type="simple">PDA</abbrev> after 7 d at 25 °C light, dark and <abbrev xmlns:xlink="http://www.w3.org/1999/xlink" xlink:title="near-ultraviolet" id="ABBRID0ERVDK" xlink:type="simple">nUV</abbrev> and <abbrev xmlns:xlink="http://www.w3.org/1999/xlink" xlink:title="oatmeal agar" id="ABBRID0EVVDK" xlink:type="simple">OA</abbrev> after 7 d at 25 °C dark (from left to right), respectively <bold>B</bold> sporodochial formation on the surface of carnation leaves <bold>C, D</bold> sporodochial Sporodochial conidiophores and phialides <bold>E–G</bold> aerial Sporodochial conidiophores <bold>H–I</bold> mono- and polyphialides <bold>J–K</bold> aerial conidia <bold>L</bold> sporodochial conidia. Scale bars: 10 μm.</p></caption><graphic xmlns:xlink="http://www.w3.org/1999/xlink" xlink:href="mycokeys-115-241-g004.jpg" position="float" orientation="portrait" xlink:type="simple" id="oo_1286412.jpg"><uri content-type="original_file" xlink:type="simple">https://binary.pensoft.net/fig/1286412</uri></graphic></fig></tp:treatment-sec><tp:treatment-sec sec-type="material" id="SECID0E3WDK"><title>Type.</title><p>South Africa • Eastern Cape, from mixed pasture samples, May 2020, collected by A. Davis (<bold><italic>holotype</italic></bold>: PRU(M) 4611, dried specimen in a metabolically inactive state; <bold><italic>ex-type strain</italic></bold>: <abbrev xmlns:xlink="http://www.w3.org/1999/xlink" xlink:title="Westerdijk Fungal Biodiversity Institute" id="ABBRID0EIXDK" xlink:type="simple">CBS</abbrev> 152079 = <abbrev xmlns:xlink="http://www.w3.org/1999/xlink" xlink:title="Collection Mike Wingfield" id="ABBRID0EMXDK" xlink:type="simple">CMW</abbrev> 58673 = CN072A3).</p></tp:treatment-sec><tp:treatment-sec sec-type="description" id="SECID0EQXDK"><title>Description.</title><p><bold><italic>Conidiophores</italic></bold> borne on aerial mycelium, 13–106 μm tall, unbranched, sympodial or irregularly branched, bearing terminal or lateral phialides, often reduced to single phialides; <bold><italic>aerial phialides</italic></bold> mono- and polyphialidic, subulate to subcylindrical, proliferating percurrently, smooth- and thin-walled, 3.5–28.5 × 1.5–4 μm, with inconspicuous thickening; <bold><italic>aerial conidia</italic></bold> ellipsoidal, fusiform, slightly allantoid to falcate, slender, curved dorsiventrally and more pronounced on the apical half, tapering towards both ends, with a blunt to conical and straight to slightly curved apical cell and a blunt to papillate basal cell, 0–3(–5)-septate; 0-septate conidia: 8–11 × 2.5–3 μm (av. 9.6 × 2.6 μm) (n = 2); 1-septate conidia: 11–20 × 3–4 μm (av. 15.6 × 3.3 μm) (n = 11); 2-septate conidia: 15–23 × 3–4 μm (av. 18.7 × 3.6 μm) (n = 6); 3-septate conidia: 18.5–30.5 × 3–5 μm (av. 23.2 × 3.8 μm) (n = 26); 5-septate conidia: 33 × 5 μm (n = 1). <bold><italic>Sporodochia</italic></bold> peach to pale straw, formed abundantly on carnation leaves. <bold><italic>Sporodochial conidiophores</italic></bold> densely and irregularly branched, bearing apical whorls of 2–3 phialides; <bold><italic>sporodochial phialides</italic></bold> monophialidic, subulate to subcylindrical, 6–22 × 2–4 μm, smooth, thin-walled, with inconspicuous periclinal thickening; <bold><italic>sporodochial conidia</italic></bold> falcate, curved dorsiventrally, tapering towards both ends, with a slightly curved apical cell and a blunt to foot-like basal cell, (1–)3–5-septate, hyaline, smooth- and thin-walled; 1-septate conidia: 12–17 × 3 μm (av. 14.4 × 3.2 μm) (n = 2); 3-septate conidia: 19–36 × 3–4 μm (av. 30.0 × 3.8 μm) (n = 23); 4-septate conidia: 31–36 × 4–5 μm (av. 33.2 × 4.3 μm) (n = 4); 5-septate conidia: 30 × 5 μm (n = 1). <bold><italic>Chlamydospores</italic></bold> not observed.</p></tp:treatment-sec><tp:treatment-sec sec-type="description" id="SECID0EZYDK"><title>Culture characteristics.</title><p>Colonies on <abbrev xmlns:xlink="http://www.w3.org/1999/xlink" xlink:title="potato dextrose agar" id="ABBRID0E6YDK" xlink:type="simple">PDA</abbrev> incubated at 25 °C in the dark with an average radial growth rate of 5–9 mm/d, occupying an entire 90 mm Petri dish in 7 d; surface white, flat, felty to velvety around the centre, floccose towards the margins, radiate, with abundant aerial mycelium, margin irregular, filiform. Additional colony diam (after 7 d): <abbrev xmlns:xlink="http://www.w3.org/1999/xlink" xlink:title="potato dextrose agar" id="ABBRID0EDZDK" xlink:type="simple">PDA</abbrev> 10 °C 12–17; <abbrev xmlns:xlink="http://www.w3.org/1999/xlink" xlink:title="potato dextrose agar" id="ABBRID0EHZDK" xlink:type="simple">PDA</abbrev> at 15 °C 29–40; <abbrev xmlns:xlink="http://www.w3.org/1999/xlink" xlink:title="potato dextrose agar" id="ABBRID0ELZDK" xlink:type="simple">PDA</abbrev> at 20 °C 48–70; <abbrev xmlns:xlink="http://www.w3.org/1999/xlink" xlink:title="potato dextrose agar" id="ABBRID0EPZDK" xlink:type="simple">PDA</abbrev> at 30 °C 68–76; <abbrev xmlns:xlink="http://www.w3.org/1999/xlink" xlink:title="potato dextrose agar" id="ABBRID0ETZDK" xlink:type="simple">PDA</abbrev> at 35 °C 4–6. Odour absent. Reverse yellowish white (3A2). Diffusible pigments absent. On <abbrev xmlns:xlink="http://www.w3.org/1999/xlink" xlink:title="oatmeal agar" id="ABBRID0EXZDK" xlink:type="simple">OA</abbrev> in the dark, occupying an entire 90 mm Petri dish in 7 d; surface white, floccose around the centre, flat, felty to velvety towards the margin, radiate, with abundant aerial mycelium, margin irregular, filiform. Reverse yellowish white (2A2). Diffusible pigments absent. On <abbrev xmlns:xlink="http://www.w3.org/1999/xlink" xlink:title="synthetic nutrient-poor agar" id="ABBRID0E2ZDK" xlink:type="simple">SNA</abbrev> with sparse aerial mycelium, sporulation moderate on the surface of the medium.</p></tp:treatment-sec><tp:treatment-sec sec-type="material" id="SECID0E6ZDK"><title>Additional materials examined.</title><p>South Africa • Eastern Cape, from mixed pasture samples, May 2020, collected by A. Davis, isolated by C. Dewing, Humansdorp area: <abbrev xmlns:xlink="http://www.w3.org/1999/xlink" xlink:title="Collection Mike Wingfield" id="ABBRID0EF1DK" xlink:type="simple">CMW</abbrev> 58664 = CN070E5, <abbrev xmlns:xlink="http://www.w3.org/1999/xlink" xlink:title="Collection Mike Wingfield at Innovation Africa" id="ABBRID0EJ1DK" xlink:type="simple">CMW-IA</abbrev> 002131 = <abbrev xmlns:xlink="http://www.w3.org/1999/xlink" xlink:title="Collection Mike Wingfield" id="ABBRID0EN1DK" xlink:type="simple">CMW</abbrev> 60929 = CN070F5, <abbrev xmlns:xlink="http://www.w3.org/1999/xlink" xlink:title="Collection Mike Wingfield at Innovation Africa" id="ABBRID0ER1DK" xlink:type="simple">CMW-IA</abbrev> 003328 = <abbrev xmlns:xlink="http://www.w3.org/1999/xlink" xlink:title="Collection Mike Wingfield" id="ABBRID0EV1DK" xlink:type="simple">CMW</abbrev> 61372 = CN070G5, <abbrev xmlns:xlink="http://www.w3.org/1999/xlink" xlink:title="Collection Mike Wingfield" id="ABBRID0EZ1DK" xlink:type="simple">CMW</abbrev> 58666 = CN070H6, <abbrev xmlns:xlink="http://www.w3.org/1999/xlink" xlink:title="Westerdijk Fungal Biodiversity Institute" id="ABBRID0E41DK" xlink:type="simple">CBS</abbrev> 151774 = <abbrev xmlns:xlink="http://www.w3.org/1999/xlink" xlink:title="Collection Mike Wingfield" id="ABBRID0EB2DK" xlink:type="simple">CMW</abbrev> 58667 = CN070I7, <abbrev xmlns:xlink="http://www.w3.org/1999/xlink" xlink:title="Collection Mike Wingfield" id="ABBRID0EF2DK" xlink:type="simple">CMW</abbrev> 58668 = CN071B2, <abbrev xmlns:xlink="http://www.w3.org/1999/xlink" xlink:title="Collection Mike Wingfield" id="ABBRID0EJ2DK" xlink:type="simple">CMW</abbrev> 58669 = CN071C1, <abbrev xmlns:xlink="http://www.w3.org/1999/xlink" xlink:title="Collection Mike Wingfield" id="ABBRID0EN2DK" xlink:type="simple">CMW</abbrev> 58670 = CN071E4, <abbrev xmlns:xlink="http://www.w3.org/1999/xlink" xlink:title="Collection Mike Wingfield at Innovation Africa" id="ABBRID0ER2DK" xlink:type="simple">CMW-IA</abbrev> 002136 = <abbrev xmlns:xlink="http://www.w3.org/1999/xlink" xlink:title="Collection Mike Wingfield" id="ABBRID0EV2DK" xlink:type="simple">CMW</abbrev> 60934 = CN071F2, <abbrev xmlns:xlink="http://www.w3.org/1999/xlink" xlink:title="Collection Mike Wingfield at Innovation Africa" id="ABBRID0EZ2DK" xlink:type="simple">CMW-IA</abbrev> 002137 = <abbrev xmlns:xlink="http://www.w3.org/1999/xlink" xlink:title="Collection Mike Wingfield" id="ABBRID0E42DK" xlink:type="simple">CMW</abbrev> 60935 = CN071F3, <abbrev xmlns:xlink="http://www.w3.org/1999/xlink" xlink:title="Collection Mike Wingfield" id="ABBRID0EB3DK" xlink:type="simple">CMW</abbrev> 58671 = CN071F4, <abbrev xmlns:xlink="http://www.w3.org/1999/xlink" xlink:title="Collection Mike Wingfield" id="ABBRID0EF3DK" xlink:type="simple">CMW</abbrev> 58676 = CN072E2, <abbrev xmlns:xlink="http://www.w3.org/1999/xlink" xlink:title="Collection Mike Wingfield" id="ABBRID0EJ3DK" xlink:type="simple">CMW</abbrev> 58677 = CN104C2, <abbrev xmlns:xlink="http://www.w3.org/1999/xlink" xlink:title="Collection Mike Wingfield" id="ABBRID0EN3DK" xlink:type="simple">CMW</abbrev> 58678 = CN104E1, <abbrev xmlns:xlink="http://www.w3.org/1999/xlink" xlink:title="Collection Mike Wingfield" id="ABBRID0ER3DK" xlink:type="simple">CMW</abbrev> 58679 = CN106F1, <abbrev xmlns:xlink="http://www.w3.org/1999/xlink" xlink:title="Collection Mike Wingfield" id="ABBRID0EV3DK" xlink:type="simple">CMW</abbrev> 58680 = CN106F8, <abbrev xmlns:xlink="http://www.w3.org/1999/xlink" xlink:title="Collection Mike Wingfield at Innovation Africa" id="ABBRID0EZ3DK" xlink:type="simple">CMW-IA</abbrev> 003763 = <abbrev xmlns:xlink="http://www.w3.org/1999/xlink" xlink:title="Collection Mike Wingfield" id="ABBRID0E43DK" xlink:type="simple">CMW</abbrev> 61535 = CN106F9, <abbrev xmlns:xlink="http://www.w3.org/1999/xlink" xlink:title="Collection Mike Wingfield" id="ABBRID0EB4DK" xlink:type="simple">CMW</abbrev> 58681 = CN106G1, <abbrev xmlns:xlink="http://www.w3.org/1999/xlink" xlink:title="Collection Mike Wingfield" id="ABBRID0EF4DK" xlink:type="simple">CMW</abbrev> 58682 = CN106G2, <abbrev xmlns:xlink="http://www.w3.org/1999/xlink" xlink:title="Collection Mike Wingfield" id="ABBRID0EJ4DK" xlink:type="simple">CMW</abbrev> 58683 = CN106G3, <abbrev xmlns:xlink="http://www.w3.org/1999/xlink" xlink:title="Collection Mike Wingfield" id="ABBRID0EN4DK" xlink:type="simple">CMW</abbrev> 58684 = CN106G4, CN106G5, <abbrev xmlns:xlink="http://www.w3.org/1999/xlink" xlink:title="Collection Mike Wingfield at Innovation Africa" id="ABBRID0ER4DK" xlink:type="simple">CMW-IA</abbrev> 003764 = <abbrev xmlns:xlink="http://www.w3.org/1999/xlink" xlink:title="Collection Mike Wingfield" id="ABBRID0EV4DK" xlink:type="simple">CMW</abbrev> 61536 = CN110D9, <abbrev xmlns:xlink="http://www.w3.org/1999/xlink" xlink:title="Collection Mike Wingfield" id="ABBRID0EZ4DK" xlink:type="simple">CMW</abbrev> 58685 = CN110E2, CN115C6, CN115C9, CN115D4, CN115E8, <abbrev xmlns:xlink="http://www.w3.org/1999/xlink" xlink:title="Collection Mike Wingfield" id="ABBRID0E44DK" xlink:type="simple">CMW</abbrev> 61371 = CN070G1, Outside Humansdorp, close to Clarkson: <abbrev xmlns:xlink="http://www.w3.org/1999/xlink" xlink:title="Collection Mike Wingfield" id="ABBRID0EB5DK" xlink:type="simple">CMW</abbrev> 58665 = CN070G2, <abbrev xmlns:xlink="http://www.w3.org/1999/xlink" xlink:title="Collection Mike Wingfield" id="ABBRID0EF5DK" xlink:type="simple">CMW</abbrev> 58672 = CN071H1, <abbrev xmlns:xlink="http://www.w3.org/1999/xlink" xlink:title="Collection Mike Wingfield" id="ABBRID0EJ5DK" xlink:type="simple">CMW</abbrev> 58674 = CN072B2, close to Villa Fonte: <abbrev xmlns:xlink="http://www.w3.org/1999/xlink" xlink:title="Collection Mike Wingfield" id="ABBRID0EN5DK" xlink:type="simple">CMW</abbrev> 58675 = CN072B6.</p></tp:treatment-sec><tp:treatment-sec sec-type="notes" id="SECID0ER5DK"><title>Notes.</title><p><italic><tp:taxon-name><tp:taxon-name-part taxon-name-part-type="genus" reg="Fusarium">Fusarium</tp:taxon-name-part><tp:taxon-name-part taxon-name-part-type="species" reg="mariecurieae">mariecurieae</tp:taxon-name-part></tp:taxon-name></italic> belongs to the <italic>Incarnatum</italic>-clade and is most similar to an unsupported clade containing the following species: <italic><tp:taxon-name><tp:taxon-name-part taxon-name-part-type="genus" reg="Fusarium">F.</tp:taxon-name-part><tp:taxon-name-part taxon-name-part-type="species" reg="caatingaense">caatingaense</tp:taxon-name-part></tp:taxon-name></italic> (<abbrev xmlns:xlink="http://www.w3.org/1999/xlink" xlink:title="Fusarium incarnatum-equiseti species complex" id="ABBRID0EU6DK" xlink:type="simple">FIESC</abbrev> 20) (<xref ref-type="bibr" rid="B77">Santos et al. 2019</xref>), <italic><tp:taxon-name><tp:taxon-name-part taxon-name-part-type="genus" reg="Fusarium">F.</tp:taxon-name-part><tp:taxon-name-part taxon-name-part-type="species" reg="citrullicola">citrullicola</tp:taxon-name-part></tp:taxon-name></italic> (nom. inval.) (<xref ref-type="bibr" rid="B39">Khuna et al. 2022</xref>), <italic><tp:taxon-name><tp:taxon-name-part taxon-name-part-type="genus" reg="Fusarium">F.</tp:taxon-name-part><tp:taxon-name-part taxon-name-part-type="species" reg="irregulare">irregulare</tp:taxon-name-part></tp:taxon-name></italic> (<abbrev xmlns:xlink="http://www.w3.org/1999/xlink" xlink:title="Fusarium incarnatum-equiseti species complex" id="ABBRID0EWAEK" xlink:type="simple">FIESC</abbrev> 15) (<xref ref-type="bibr" rid="B88">Wang et al. 2019</xref>), <italic><tp:taxon-name><tp:taxon-name-part taxon-name-part-type="genus" reg="Fusarium">F.</tp:taxon-name-part><tp:taxon-name-part taxon-name-part-type="species" reg="luffae">luffae</tp:taxon-name-part></tp:taxon-name></italic> (<abbrev xmlns:xlink="http://www.w3.org/1999/xlink" xlink:title="Fusarium incarnatum-equiseti species complex" id="ABBRID0EJBEK" xlink:type="simple">FIESC</abbrev> 18) (<xref ref-type="bibr" rid="B88">Wang et al. 2019</xref>), <italic><tp:taxon-name><tp:taxon-name-part taxon-name-part-type="genus" reg="Fusarium">F.</tp:taxon-name-part><tp:taxon-name-part taxon-name-part-type="species" reg="mianyagense">mianyagense</tp:taxon-name-part></tp:taxon-name></italic> (<xref ref-type="bibr" rid="B31">Han et al. 2023</xref>), <italic><tp:taxon-name><tp:taxon-name-part taxon-name-part-type="genus" reg="Fusarium">F.</tp:taxon-name-part><tp:taxon-name-part taxon-name-part-type="species" reg="multiceps">multiceps</tp:taxon-name-part></tp:taxon-name></italic> (<abbrev xmlns:xlink="http://www.w3.org/1999/xlink" xlink:title="Fusarium incarnatum-equiseti species complex" id="ABBRID0ELCEK" xlink:type="simple">FIESC</abbrev> 19) (<xref ref-type="bibr" rid="B91">Xia et al. 2019</xref>), <italic><tp:taxon-name><tp:taxon-name-part taxon-name-part-type="genus" reg="Fusarium">F.</tp:taxon-name-part><tp:taxon-name-part taxon-name-part-type="species" reg="pernambucanum">pernambucanum</tp:taxon-name-part></tp:taxon-name></italic> (<abbrev xmlns:xlink="http://www.w3.org/1999/xlink" xlink:title="Fusarium incarnatum-equiseti species complex" id="ABBRID0E5CEK" xlink:type="simple">FIESC</abbrev> 17) (<xref ref-type="bibr" rid="B77">Santos et al. 2019</xref>) and <italic><tp:taxon-name><tp:taxon-name-part taxon-name-part-type="genus" reg="Fusarium">F.</tp:taxon-name-part><tp:taxon-name-part taxon-name-part-type="species" reg="sulawesiense">sulawesiense</tp:taxon-name-part></tp:taxon-name></italic> (<abbrev xmlns:xlink="http://www.w3.org/1999/xlink" xlink:title="Fusarium incarnatum-equiseti species complex" id="ABBRID0ERDEK" xlink:type="simple">FIESC</abbrev> 16) (<xref ref-type="bibr" rid="B53">Maryani et al. 2019</xref>). <italic><tp:taxon-name><tp:taxon-name-part taxon-name-part-type="genus" reg="Fusarium">Fusarium</tp:taxon-name-part><tp:taxon-name-part taxon-name-part-type="species" reg="mariecurieae">mariecurieae</tp:taxon-name-part></tp:taxon-name></italic> produces both aerial mono- and polyphialides compared to <italic><tp:taxon-name><tp:taxon-name-part taxon-name-part-type="genus" reg="Fusarium">F.</tp:taxon-name-part><tp:taxon-name-part taxon-name-part-type="species" reg="irregulare">irregulare</tp:taxon-name-part></tp:taxon-name></italic> that only produces monophialides (<xref ref-type="bibr" rid="B88">Wang et al. 2019</xref>), <italic><tp:taxon-name><tp:taxon-name-part taxon-name-part-type="genus" reg="Fusarium">F.</tp:taxon-name-part><tp:taxon-name-part taxon-name-part-type="species" reg="luffae">luffae</tp:taxon-name-part></tp:taxon-name></italic> that produces only polyphialides (<xref ref-type="bibr" rid="B88">Wang et al. 2019</xref>) and <italic><tp:taxon-name><tp:taxon-name-part taxon-name-part-type="genus" reg="Fusarium">F.</tp:taxon-name-part><tp:taxon-name-part taxon-name-part-type="species" reg="mianyagense">mianyagense</tp:taxon-name-part></tp:taxon-name></italic> that lacks aerial phialides (<xref ref-type="bibr" rid="B31">Han et al. 2023</xref>). Aerial conidia from <italic><tp:taxon-name><tp:taxon-name-part taxon-name-part-type="genus" reg="Fusarium">F.</tp:taxon-name-part><tp:taxon-name-part taxon-name-part-type="species" reg="mariecurieae">mariecurieae</tp:taxon-name-part></tp:taxon-name></italic> (0–3(–5)-septate; 8–30.5 × 3–5 μm) are smaller than that of <italic><tp:taxon-name><tp:taxon-name-part taxon-name-part-type="genus" reg="Fusarium">F.</tp:taxon-name-part><tp:taxon-name-part taxon-name-part-type="species" reg="irregulare">irregulare</tp:taxon-name-part></tp:taxon-name></italic> (mostly 3-septate; 16–38.5 × 3–5 μm) (<xref ref-type="bibr" rid="B88">Wang et al. 2019</xref>), <italic><tp:taxon-name><tp:taxon-name-part taxon-name-part-type="genus" reg="Fusarium">F.</tp:taxon-name-part><tp:taxon-name-part taxon-name-part-type="species" reg="luffae">luffae</tp:taxon-name-part></tp:taxon-name></italic> (3–5)-septate; 26.5–46 × 4–5 μm) (<xref ref-type="bibr" rid="B88">Wang et al. 2019</xref>), <italic><tp:taxon-name><tp:taxon-name-part taxon-name-part-type="genus" reg="Fusarium">F.</tp:taxon-name-part><tp:taxon-name-part taxon-name-part-type="species" reg="multiceps">multiceps</tp:taxon-name-part></tp:taxon-name></italic> (1–)3–4(–5)-septate; 16–37 × 3–4 μm) (<xref ref-type="bibr" rid="B91">Xia et al. 2019</xref>), <italic><tp:taxon-name><tp:taxon-name-part taxon-name-part-type="genus" reg="Fusarium">F.</tp:taxon-name-part><tp:taxon-name-part taxon-name-part-type="species" reg="pernambucanum">pernambucanum</tp:taxon-name-part></tp:taxon-name></italic> (1–7)-septate; 7–57 × 2.5–5 μm) (<xref ref-type="bibr" rid="B77">Santos et al. 2019</xref>) and <italic><tp:taxon-name><tp:taxon-name-part taxon-name-part-type="genus" reg="Fusarium">F.</tp:taxon-name-part><tp:taxon-name-part taxon-name-part-type="species" reg="sulawesiense">sulawesiense</tp:taxon-name-part></tp:taxon-name></italic> (3–5(–9)-septate; 20.5–67 × 3.5–6 μm) (<xref ref-type="bibr" rid="B53">Maryani et al. 2019</xref>). Aerial conidia from <italic><tp:taxon-name><tp:taxon-name-part taxon-name-part-type="genus" reg="Fusarium">F.</tp:taxon-name-part><tp:taxon-name-part taxon-name-part-type="species" reg="caatingaense">caatingaense</tp:taxon-name-part></tp:taxon-name></italic> (0–6-septate; 6–45 × 2.5–5 μm) (<xref ref-type="bibr" rid="B77">Santos et al. 2019</xref>) and <italic><tp:taxon-name><tp:taxon-name-part taxon-name-part-type="genus" reg="Fusarium">F.</tp:taxon-name-part><tp:taxon-name-part taxon-name-part-type="species" reg="citrullicola">citrullicola</tp:taxon-name-part></tp:taxon-name></italic> (1–5-septate; 8–39 × 2–4.9 μm) (<xref ref-type="bibr" rid="B39">Khuna et al. 2022</xref>) were, at their largest, bigger than those of <italic><tp:taxon-name><tp:taxon-name-part taxon-name-part-type="genus" reg="Fusarium">F.</tp:taxon-name-part><tp:taxon-name-part taxon-name-part-type="species" reg="mariecurieae">mariecurieae</tp:taxon-name-part></tp:taxon-name></italic>, while aerial conidia were absent from <italic><tp:taxon-name><tp:taxon-name-part taxon-name-part-type="genus" reg="Fusarium">F.</tp:taxon-name-part><tp:taxon-name-part taxon-name-part-type="species" reg="mianyagense">mianyagense</tp:taxon-name-part></tp:taxon-name></italic> (<xref ref-type="bibr" rid="B31">Han et al. 2023</xref>). Sporodochia were absent from <italic><tp:taxon-name><tp:taxon-name-part taxon-name-part-type="genus" reg="Fusarium">F.</tp:taxon-name-part><tp:taxon-name-part taxon-name-part-type="species" reg="citrullicola">citrullicola</tp:taxon-name-part></tp:taxon-name></italic>, <italic><tp:taxon-name><tp:taxon-name-part taxon-name-part-type="genus" reg="Fusarium">F.</tp:taxon-name-part><tp:taxon-name-part taxon-name-part-type="species" reg="irregulare">irregulare</tp:taxon-name-part></tp:taxon-name></italic> and <italic><tp:taxon-name><tp:taxon-name-part taxon-name-part-type="genus" reg="Fusarium">F.</tp:taxon-name-part><tp:taxon-name-part taxon-name-part-type="species" reg="luffae">luffae</tp:taxon-name-part></tp:taxon-name></italic> (<xref ref-type="bibr" rid="B88">Wang et al. 2019</xref>), while chlamydospores were absent from <italic><tp:taxon-name><tp:taxon-name-part taxon-name-part-type="genus" reg="Fusarium">F.</tp:taxon-name-part><tp:taxon-name-part taxon-name-part-type="species" reg="irregulare">irregulare</tp:taxon-name-part></tp:taxon-name></italic>, <italic><tp:taxon-name><tp:taxon-name-part taxon-name-part-type="genus" reg="Fusarium">F.</tp:taxon-name-part><tp:taxon-name-part taxon-name-part-type="species" reg="luffae">luffae</tp:taxon-name-part></tp:taxon-name></italic>, <italic><tp:taxon-name><tp:taxon-name-part taxon-name-part-type="genus" reg="Fusarium">F.</tp:taxon-name-part><tp:taxon-name-part taxon-name-part-type="species" reg="mianyagense">mianyagense</tp:taxon-name-part></tp:taxon-name></italic>, <italic><tp:taxon-name><tp:taxon-name-part taxon-name-part-type="genus" reg="Fusarium">F.</tp:taxon-name-part><tp:taxon-name-part taxon-name-part-type="species" reg="multiceps">multiceps</tp:taxon-name-part></tp:taxon-name></italic> and <italic><tp:taxon-name><tp:taxon-name-part taxon-name-part-type="genus" reg="Fusarium">F.</tp:taxon-name-part><tp:taxon-name-part taxon-name-part-type="species" reg="sulawesiense">sulawesiense</tp:taxon-name-part></tp:taxon-name></italic> (<xref ref-type="bibr" rid="B53">Maryani et al. 2019</xref>; <xref ref-type="bibr" rid="B88">Wang et al. 2019</xref>; <xref ref-type="bibr" rid="B91">Xia et al. 2019</xref>; <xref ref-type="bibr" rid="B31">Han et al. 2023</xref>). Sporodochial conidia from <italic><tp:taxon-name><tp:taxon-name-part taxon-name-part-type="genus" reg="Fusarium">F.</tp:taxon-name-part><tp:taxon-name-part taxon-name-part-type="species" reg="mariecurieae">mariecurieae</tp:taxon-name-part></tp:taxon-name></italic> (1–3(–5)-septate; 12–36 × 3–5 μm) were smaller than that of <italic><tp:taxon-name><tp:taxon-name-part taxon-name-part-type="genus" reg="Fusarium">F.</tp:taxon-name-part><tp:taxon-name-part taxon-name-part-type="species" reg="caatingaense">caatingaense</tp:taxon-name-part></tp:taxon-name></italic> (1–5-septate; 15–50 × 2–4.5 μm) (<xref ref-type="bibr" rid="B77">Santos et al. 2019</xref>), <italic><tp:taxon-name><tp:taxon-name-part taxon-name-part-type="genus" reg="Fusarium">F.</tp:taxon-name-part><tp:taxon-name-part taxon-name-part-type="species" reg="mianyagense">mianyagense</tp:taxon-name-part></tp:taxon-name></italic> (3(–5)-septate; 24.5–36.6 × 2.5–4.9 μm) (<xref ref-type="bibr" rid="B31">Han et al. 2023</xref>), <italic><tp:taxon-name><tp:taxon-name-part taxon-name-part-type="genus" reg="Fusarium">F.</tp:taxon-name-part><tp:taxon-name-part taxon-name-part-type="species" reg="multiceps">multiceps</tp:taxon-name-part></tp:taxon-name></italic> ((1–)2–5-septate; 16–46 × 3–4 μm) (<xref ref-type="bibr" rid="B91">Xia et al. 2019</xref>) and <italic><tp:taxon-name><tp:taxon-name-part taxon-name-part-type="genus" reg="Fusarium">F.</tp:taxon-name-part><tp:taxon-name-part taxon-name-part-type="species" reg="sulawesiense">sulawesiense</tp:taxon-name-part></tp:taxon-name></italic> ((3–)5(–6)-septate; 29.5–43.5 × 4–5.5 μm) (<xref ref-type="bibr" rid="B53">Maryani et al. 2019</xref>). Colony colour on <abbrev xmlns:xlink="http://www.w3.org/1999/xlink" xlink:title="potato dextrose agar" id="ABBRID0EYPEK" xlink:type="simple">PDA</abbrev> differs between <italic><tp:taxon-name><tp:taxon-name-part taxon-name-part-type="genus" reg="Fusarium">F.</tp:taxon-name-part><tp:taxon-name-part taxon-name-part-type="species" reg="mariecurieae">mariecurieae</tp:taxon-name-part></tp:taxon-name></italic> and closely related species (<xref ref-type="bibr" rid="B53">Maryani et al. 2019</xref>; <xref ref-type="bibr" rid="B77">Santos et al. 2019</xref>; <xref ref-type="bibr" rid="B88">Wang et al. 2019</xref>; <xref ref-type="bibr" rid="B91">Xia et al. 2019</xref>; <xref ref-type="bibr" rid="B31">Han et al. 2023</xref>) as most other species show more colour across the surface and reverse compared to the white surface and yellowish white (3A2) reverse of <italic><tp:taxon-name><tp:taxon-name-part taxon-name-part-type="genus" reg="Fusarium">F.</tp:taxon-name-part><tp:taxon-name-part taxon-name-part-type="species" reg="mariecurieae">mariecurieae</tp:taxon-name-part></tp:taxon-name></italic>. The growth rate after 7 d on <abbrev xmlns:xlink="http://www.w3.org/1999/xlink" xlink:title="potato dextrose agar" id="ABBRID0EGREK" xlink:type="simple">PDA</abbrev> for <italic><tp:taxon-name><tp:taxon-name-part taxon-name-part-type="genus" reg="Fusarium">F.</tp:taxon-name-part><tp:taxon-name-part taxon-name-part-type="species" reg="mariecurieae">mariecurieae</tp:taxon-name-part></tp:taxon-name></italic> is faster (&gt;90 mm plate) than that of <italic><tp:taxon-name><tp:taxon-name-part taxon-name-part-type="genus" reg="Fusarium">F.</tp:taxon-name-part><tp:taxon-name-part taxon-name-part-type="species" reg="citrullicola">citrullicola</tp:taxon-name-part></tp:taxon-name></italic> (68–74.5 mm) (<xref ref-type="bibr" rid="B39">Khuna et al. 2022</xref>), <italic><tp:taxon-name><tp:taxon-name-part taxon-name-part-type="genus" reg="Fusarium">F.</tp:taxon-name-part><tp:taxon-name-part taxon-name-part-type="species" reg="irregulare">irregulare</tp:taxon-name-part></tp:taxon-name></italic> (53–59 mm) (<xref ref-type="bibr" rid="B88">Wang et al. 2019</xref>), <italic><tp:taxon-name><tp:taxon-name-part taxon-name-part-type="genus" reg="Fusarium">F.</tp:taxon-name-part><tp:taxon-name-part taxon-name-part-type="species" reg="luffae">luffae</tp:taxon-name-part></tp:taxon-name></italic> (53–57 mm) (<xref ref-type="bibr" rid="B88">Wang et al. 2019</xref>) and <italic><tp:taxon-name><tp:taxon-name-part taxon-name-part-type="genus" reg="Fusarium">F.</tp:taxon-name-part><tp:taxon-name-part taxon-name-part-type="species" reg="mianyagense">mianyagense</tp:taxon-name-part></tp:taxon-name></italic> (74–80 mm) (<xref ref-type="bibr" rid="B31">Han et al. 2023</xref>). The growth of <italic><tp:taxon-name><tp:taxon-name-part taxon-name-part-type="genus" reg="Fusarium">F.</tp:taxon-name-part><tp:taxon-name-part taxon-name-part-type="species" reg="multiceps">multiceps</tp:taxon-name-part></tp:taxon-name></italic> (&gt;90 mm plate) (<xref ref-type="bibr" rid="B91">Xia et al. 2019</xref>) is similar to that of <italic><tp:taxon-name><tp:taxon-name-part taxon-name-part-type="genus" reg="Fusarium">F.</tp:taxon-name-part><tp:taxon-name-part taxon-name-part-type="species" reg="mariecurieae">mariecurieae</tp:taxon-name-part></tp:taxon-name></italic>, while the growth rate in terms of diameter was not reported for <italic><tp:taxon-name><tp:taxon-name-part taxon-name-part-type="genus" reg="Fusarium">F.</tp:taxon-name-part><tp:taxon-name-part taxon-name-part-type="species" reg="caatingaense">caatingaense</tp:taxon-name-part></tp:taxon-name></italic>, <italic><tp:taxon-name><tp:taxon-name-part taxon-name-part-type="genus" reg="Fusarium">F.</tp:taxon-name-part><tp:taxon-name-part taxon-name-part-type="species" reg="pernambucanum">pernambucanum</tp:taxon-name-part></tp:taxon-name></italic> and <italic><tp:taxon-name><tp:taxon-name-part taxon-name-part-type="genus" reg="Fusarium">F.</tp:taxon-name-part><tp:taxon-name-part taxon-name-part-type="species" reg="sulawesiense">sulawesiense</tp:taxon-name-part></tp:taxon-name></italic> (<xref ref-type="bibr" rid="B53">Maryani et al. 2019</xref>; <xref ref-type="bibr" rid="B77">Santos et al. 2019</xref>). Pairwise comparisons revealed that <italic><tp:taxon-name><tp:taxon-name-part taxon-name-part-type="genus" reg="Fusarium">F.</tp:taxon-name-part><tp:taxon-name-part taxon-name-part-type="species" reg="mariecurieae">mariecurieae</tp:taxon-name-part></tp:taxon-name></italic> differs from other species by at least 1, 4 and 12 bp for <italic><abbrev xmlns:xlink="http://www.w3.org/1999/xlink" xlink:title="calmodulin" id="ABBRID0EAWEK" xlink:type="simple">CaM</abbrev></italic>, <italic><abbrev xmlns:xlink="http://www.w3.org/1999/xlink" xlink:title="partial RNA polymerase second largest subunit" id="ABBRID0EFWEK" xlink:type="simple">RPB2</abbrev></italic> and <italic><abbrev xmlns:xlink="http://www.w3.org/1999/xlink" xlink:title="translation elongation factor 1-alpha" id="ABBRID0EKWEK" xlink:type="simple">TEF</abbrev></italic>, respectively.</p></tp:treatment-sec><ref-list><ref id="B77"><mixed-citation xmlns:xlink="http://www.w3.org/1999/xlink" xlink:type="simple"><person-group><name name-style="western"><surname>Santos</surname><given-names>A</given-names></name><name name-style="western"><surname>Trindade</surname><given-names>JVC</given-names></name><name name-style="western"><surname>Lima</surname><given-names>CS</given-names></name><name name-style="western"><surname>Barbosa</surname><given-names>RDN</given-names></name><name name-style="western"><surname>da Costa</surname><given-names>AF</given-names></name><name name-style="western"><surname>Tiago</surname><given-names>PV</given-names></name><name name-style="western"><surname>de Oliveira</surname><given-names>NT</given-names></name></person-group> (<year>2019</year>) <article-title>Morphology, phylogeny, and sexual stage of <italic><tp:taxon-name><tp:taxon-name-part taxon-name-part-type="genus">Fusarium</tp:taxon-name-part><tp:taxon-name-part taxon-name-part-type="species">caatingaense</tp:taxon-name-part></tp:taxon-name></italic> and <italic><tp:taxon-name><tp:taxon-name-part taxon-name-part-type="genus">Fusarium</tp:taxon-name-part><tp:taxon-name-part taxon-name-part-type="species">pernambucanum</tp:taxon-name-part></tp:taxon-name></italic>, new species of the <italic><tp:taxon-name><tp:taxon-name-part taxon-name-part-type="genus">Fusarium</tp:taxon-name-part><tp:taxon-name-part taxon-name-part-type="species">incarnatum-equiseti</tp:taxon-name-part></tp:taxon-name></italic> species complex associated with insects in Brazil.</article-title><source>Mycologia</source><volume>111</volume>: <fpage>244</fpage>–<lpage>259</lpage>. <ext-link xlink:href="10.1080/00275514.2019.1573047" ext-link-type="doi" xlink:type="simple">https://doi.org/10.1080/00275514.2019.1573047</ext-link></mixed-citation></ref><ref id="B39"><mixed-citation xmlns:xlink="http://www.w3.org/1999/xlink" xlink:type="simple"><person-group><name name-style="western"><surname>Khuna</surname><given-names>S</given-names></name><name name-style="western"><surname>Kumla</surname><given-names>J</given-names></name><name name-style="western"><surname>Thitla</surname><given-names>T</given-names></name><name name-style="western"><surname>Nuangmek</surname><given-names>W</given-names></name><name name-style="western"><surname>Lumyong</surname><given-names>S</given-names></name><name name-style="western"><surname>Suwannarach</surname><given-names>N</given-names></name></person-group> (<year>2022</year>) Morphology, molecular identification, and pathogenicity of two novel <italic><tp:taxon-name><tp:taxon-name-part taxon-name-part-type="genus">Fusarium</tp:taxon-name-part></tp:taxon-name></italic> species associated with postharvest fruit rot of Cucurbits in Northern Thailand. Journal of <tp:taxon-name><tp:taxon-name-part taxon-name-part-type="kingdom">Fungi</tp:taxon-name-part></tp:taxon-name> 8: 1135. <ext-link xlink:href="10.3390/jof8111135" ext-link-type="doi" xlink:type="simple">https://doi.org/10.3390/jof8111135</ext-link></mixed-citation></ref><ref id="B88"><mixed-citation xmlns:xlink="http://www.w3.org/1999/xlink" xlink:type="simple"><person-group><name name-style="western"><surname>Wang</surname><given-names>MM</given-names></name><name name-style="western"><surname>Chen</surname><given-names>Q</given-names></name><name name-style="western"><surname>Diao</surname><given-names>YZ</given-names></name><name name-style="western"><surname>Duan</surname><given-names>WJ</given-names></name><name name-style="western"><surname>Cai</surname><given-names>L</given-names></name></person-group> (<year>2019</year>) <article-title><italic><tp:taxon-name><tp:taxon-name-part taxon-name-part-type="genus">Fusarium</tp:taxon-name-part><tp:taxon-name-part taxon-name-part-type="species">incarnatum-equiseti</tp:taxon-name-part></tp:taxon-name></italic> complex from China.</article-title><source>Persoonia</source><volume>43</volume>: <fpage>70</fpage>–<lpage>89</lpage>. <ext-link xlink:href="10.3767/persoonia.2019.43.03" ext-link-type="doi" xlink:type="simple">https://doi.org/10.3767/persoonia.2019.43.03</ext-link></mixed-citation></ref><ref id="B31"><mixed-citation xmlns:xlink="http://www.w3.org/1999/xlink" xlink:type="simple"><person-group><name name-style="western"><surname>Han</surname><given-names>SL</given-names></name><name name-style="western"><surname>Wang</surname><given-names>MM</given-names></name><name name-style="western"><surname>Ma</surname><given-names>ZY</given-names></name><name name-style="western"><surname>Raza</surname><given-names>M</given-names></name><name name-style="western"><surname>Zhao</surname><given-names>P</given-names></name><name name-style="western"><surname>Liang</surname><given-names>JM</given-names></name><name name-style="western"><surname>Gao</surname><given-names>M</given-names></name><name name-style="western"><surname>Li</surname><given-names>YJ</given-names></name><name name-style="western"><surname>Wang</surname><given-names>JW</given-names></name><name name-style="western"><surname>Hu</surname><given-names>DM</given-names></name><name name-style="western"><surname>Cai</surname><given-names>L</given-names></name></person-group> (<year>2023</year>) <article-title><italic><tp:taxon-name><tp:taxon-name-part taxon-name-part-type="genus">Fusarium</tp:taxon-name-part></tp:taxon-name></italic> diversity associated with diseased cereals in China, with an updated phylogenomic assessment of the genus.</article-title><source>Studies in Mycology</source><volume>104</volume>: <fpage>87</fpage>–<lpage>148</lpage>. <ext-link xlink:href="10.3114/sim.2022.104.02" ext-link-type="doi" xlink:type="simple">https://doi.org/10.3114/sim.2022.104.02</ext-link></mixed-citation></ref><ref id="B91"><mixed-citation xmlns:xlink="http://www.w3.org/1999/xlink" xlink:type="simple"><person-group><name name-style="western"><surname>Xia</surname><given-names>JW</given-names></name><name name-style="western"><surname>Sandoval-Denis</surname><given-names>M</given-names></name><name name-style="western"><surname>Crous</surname><given-names>PW</given-names></name><name name-style="western"><surname>Zhang</surname><given-names>XG</given-names></name><name name-style="western"><surname>Lombard</surname><given-names>L</given-names></name></person-group> (<year>2019</year>) <article-title>Numbers to names - Restyling the <italic><tp:taxon-name><tp:taxon-name-part taxon-name-part-type="genus">Fusarium</tp:taxon-name-part><tp:taxon-name-part taxon-name-part-type="species">incarnatum-equiseti</tp:taxon-name-part></tp:taxon-name></italic> species complex.</article-title><source>Persoonia</source><volume>43</volume>: <fpage>186</fpage>–<lpage>221</lpage>. <ext-link xlink:href="10.3767/persoonia.2019.43.05" ext-link-type="doi" xlink:type="simple">https://doi.org/10.3767/persoonia.2019.43.05</ext-link></mixed-citation></ref><ref id="B53"><mixed-citation xmlns:xlink="http://www.w3.org/1999/xlink" xlink:type="simple"><person-group><name name-style="western"><surname>Maryani</surname><given-names>N</given-names></name><name name-style="western"><surname>Sandoval-Denis</surname><given-names>M</given-names></name><name name-style="western"><surname>Lombard</surname><given-names>L</given-names></name><name name-style="western"><surname>Crous</surname><given-names>PW</given-names></name><name name-style="western"><surname>Kema</surname><given-names>GHJ</given-names></name></person-group> (<year>2019</year>) <article-title>New endemic <italic><tp:taxon-name><tp:taxon-name-part taxon-name-part-type="genus">Fusarium</tp:taxon-name-part></tp:taxon-name></italic> species hitch-hiking with pathogenic <italic><tp:taxon-name><tp:taxon-name-part taxon-name-part-type="genus">Fusarium</tp:taxon-name-part></tp:taxon-name></italic> strains causing Panama disease in small-holder banana plots in Indonesia.</article-title><source>Persoonia</source><volume>43</volume>: <fpage>48</fpage>–<lpage>69</lpage>. <ext-link xlink:href="10.3767/persoonia.2019.43.02" ext-link-type="doi" xlink:type="simple">https://doi.org/10.3767/persoonia.2019.43.02</ext-link></mixed-citation></ref></ref-list></tp:taxon-treatment>
