# Supplementary material for: ﻿Three new species of Fusarium (Nectriaceae, Hypocreales) isolated from Eastern Cape dairy pastures in South Africa
Source: MycoKeys. 2025 Mar 20;115:241–71. doi: 10.3897/mycokeys.115.148914 (PMC11950824; doi:10.3897/mycokeys.115.148914)
Supplement: XML Treatment for Fusarium pascuum [file mycokeys.115.148914-treatment4.xml]

<!DOCTYPE tp:taxon-treatment
  PUBLIC "-//TaxonX//DTD Taxonomic Treatment Publishing DTD v0 20100105//EN" "tax-treatment-NSO.dtd">
<tp:taxon-treatment xmlns:tp="http://www.plazi.org/taxpub"><tp:treatment-meta><kwd-group><label>Taxon classification</label><kwd>
                <named-content content-type="kingdom">Fungi</named-content>
              </kwd><kwd>
                <named-content content-type="order">Hypocreales</named-content>
              </kwd><kwd>
                <named-content content-type="family">Nectriaceae</named-content>
              </kwd></kwd-group><mixed-citation publication-type="journal"><person-group><name><surname>Dewing</surname><given-names>Claudette</given-names></name><name><surname>Visagie</surname><given-names>Cobus M.</given-names></name><name><surname>Steenkamp</surname><given-names>Emma T.</given-names></name><name><surname>Wingfield</surname><given-names>Brenda D.</given-names></name><name><surname>Yilmaz</surname><given-names>Neriman</given-names></name></person-group><article-title>﻿Three new species of <italic><tp:taxon-name><tp:taxon-name-part taxon-name-part-type="genus" reg="Fusarium">Fusarium</tp:taxon-name-part></tp:taxon-name></italic> (<tp:taxon-name><tp:taxon-name-part taxon-name-part-type="family">Nectriaceae</tp:taxon-name-part></tp:taxon-name>, <tp:taxon-name><tp:taxon-name-part taxon-name-part-type="order">Hypocreales</tp:taxon-name-part></tp:taxon-name>) isolated from Eastern Cape dairy pastures in South Africa</article-title><source>MycoKeys</source><day>20</day><month>03</month><year>2025</year><volume>115</volume><fpage>241</fpage><lpage>271</lpage><pub-id pub-id-type="doi">10.3897/mycokeys.115.148914</pub-id></mixed-citation></tp:treatment-meta><tp:nomenclature><label>﻿</label><tp:taxon-name>
              <object-id xmlns:xlink="http://www.w3.org/1999/xlink" content-type="arpha" xlink:type="simple">16A91355-E273-52B7-A936-E46F714C5C80</object-id>
              <tp:taxon-name-part taxon-name-part-type="genus" reg="Fusarium">Fusarium</tp:taxon-name-part>
              <tp:taxon-name-part taxon-name-part-type="species" reg="pascuum">pascuum</tp:taxon-name-part>
              <object-id xmlns:xlink="http://www.w3.org/1999/xlink" content-type="mycobank" xlink:type="simple">MycoBank No: 855720</object-id>
            </tp:taxon-name><tp:taxon-authority>Dewing, Visagie &amp; Yilmaz</tp:taxon-authority><tp:taxon-status xmlns:xlink="http://www.w3.org/1999/xlink" xlink:type="simple">sp. nov.</tp:taxon-status><xref ref-type="fig" rid="F5">Fig. 5</xref></tp:nomenclature><tp:treatment-sec sec-type="etymology" id="SECID0E3XEK"><title>Etymology.</title><p>Latin, <italic><tp:taxon-name><tp:taxon-name-part taxon-name-part-type="genus" reg="Fusarium"/><tp:taxon-name-part taxon-name-part-type="species" reg="pascuum">pascuum</tp:taxon-name-part></tp:taxon-name></italic>, meaning pasture, referring to the species isolated from grass pastures.</p></tp:treatment-sec><tp:treatment-sec sec-type="material" id="SECID0EMYEK"><title>Type.</title><p>South Africa • Eastern Cape, from mixed pasture samples, May 2020, collected by A. Davis (<bold><italic>holotype</italic></bold>: PRU(M) 4600, dried specimen in a metabolically inactive state; <bold><italic>ex-type strain</italic></bold>: <abbrev xmlns:xlink="http://www.w3.org/1999/xlink" xlink:title="Westerdijk Fungal Biodiversity Institute" id="ABBRID0EYYEK" xlink:type="simple">CBS</abbrev> 151772 = <abbrev xmlns:xlink="http://www.w3.org/1999/xlink" xlink:title="Collection Mike Wingfield" id="ABBRID0E3YEK" xlink:type="simple">CMW</abbrev> 58653 = CN159G4 = CN071C4).</p><fig id="F5" position="float" orientation="portrait"><object-id xmlns:xlink="http://www.w3.org/1999/xlink" content-type="doi" xlink:type="simple">10.3897/mycokeys.115.148914.figure5</object-id><object-id xmlns:xlink="http://www.w3.org/1999/xlink" content-type="arpha" xlink:type="simple">C3B6446B-9A3E-5CB3-8003-60077C437692</object-id><label>Figure 5.</label><caption><p><italic><tp:taxon-name><tp:taxon-name-part taxon-name-part-type="genus" reg="Fusarium">Fusarium</tp:taxon-name-part><tp:taxon-name-part taxon-name-part-type="species" reg="pascuum">pascuum</tp:taxon-name-part></tp:taxon-name></italic> (<abbrev xmlns:xlink="http://www.w3.org/1999/xlink" xlink:title="Westerdijk Fungal Biodiversity Institute" id="ABBRID0ETZEK" xlink:type="simple">CBS</abbrev> 151772, ex-type culture) <bold>A</bold> colonies front (top row) and reverse (bottom row) on <abbrev xmlns:xlink="http://www.w3.org/1999/xlink" xlink:title="potato dextrose agar" id="ABBRID0EZZEK" xlink:type="simple">PDA</abbrev> after 7 d at 25 °C light, dark and <abbrev xmlns:xlink="http://www.w3.org/1999/xlink" xlink:title="near-ultraviolet" id="ABBRID0E4ZEK" xlink:type="simple">nUV</abbrev> and <abbrev xmlns:xlink="http://www.w3.org/1999/xlink" xlink:title="oatmeal agar" id="ABBRID0EB1EK" xlink:type="simple">OA</abbrev> after 7 d at 25 °C dark (from left to right), respectively <bold>B–J</bold> aerial Sporodochial conidiophores and phialides <bold>K</bold> aerial microconidia <bold>L, M</bold> aerial macroconidia. Scale bars: 10 μm.</p></caption><graphic xmlns:xlink="http://www.w3.org/1999/xlink" xlink:href="mycokeys-115-241-g005.jpg" position="float" orientation="portrait" xlink:type="simple" id="oo_1286413.jpg"><uri content-type="original_file" xlink:type="simple">https://binary.pensoft.net/fig/1286413</uri></graphic></fig></tp:treatment-sec><tp:treatment-sec sec-type="description" id="SECID0EZ1EK"><title>Description.</title><p><bold><italic>Conidiophores</italic></bold> borne on aerial mycelium, 15.5–101 μm tall, unbranched, sympodial or irregularly branched, bearing terminal or lateral phialides, often reduced to single phialides; <bold><italic>aerial phialides</italic></bold> mono- and polyphialidic, subulate to subcylindrical, proliferating percurrently, smooth- and thin-walled, 4–43 × 1–4.5 μm, with inconspicuous periclinal thickening; <bold><italic>aerial conidia</italic></bold> fusiform, falcate, slender, curved dorsiventrally and more pronounced on the apical half, tapering towards both ends, with a blunt to conical and straight to slightly curved apical cell and a blunt to papillate basal cell, 0–3-septate conidia; 0-septate conidia: 7–17 × 2–5 μm (av. 11.7 × 3.2 μm) (n = 34); 1-septate conidia: 12–26 × 3–6 μm (av. 19.2 × 3.8 μm) (n = 14); 2-septate conidia: 23–32 × 4–6 μm (av. 26.9 × 4.5 μm) (n = 7); 3-septate conidia: 27–32 × 3–5 μm (av. 29.5 × 4.4 μm) (n = 2). <bold><italic>Sporodochia</italic></bold> and <bold><italic>chlamydospores</italic></bold> not observed.</p></tp:treatment-sec><tp:treatment-sec sec-type="description" id="SECID0EQ2EK"><title>Culture characteristics.</title><p>Colonies on <abbrev xmlns:xlink="http://www.w3.org/1999/xlink" xlink:title="potato dextrose agar" id="ABBRID0EW2EK" xlink:type="simple">PDA</abbrev> incubated at 25 °C in the dark with an average radial growth rate of 3–10 mm/d, reaching 80 mm diam at 25 °C; surface white, flat, felty to velvety, radiate, with abundant aerial mycelium, margin irregular, filiform. Additional colony diam (after 7 d, in mm): <abbrev xmlns:xlink="http://www.w3.org/1999/xlink" xlink:title="potato dextrose agar" id="ABBRID0E12EK" xlink:type="simple">PDA</abbrev> at 10 °C 13–15; <abbrev xmlns:xlink="http://www.w3.org/1999/xlink" xlink:title="potato dextrose agar" id="ABBRID0E52EK" xlink:type="simple">PDA</abbrev> at 15 °C 36–42; <abbrev xmlns:xlink="http://www.w3.org/1999/xlink" xlink:title="potato dextrose agar" id="ABBRID0EC3EK" xlink:type="simple">PDA</abbrev> at 20 °C 63–65; <abbrev xmlns:xlink="http://www.w3.org/1999/xlink" xlink:title="potato dextrose agar" id="ABBRID0EG3EK" xlink:type="simple">PDA</abbrev> at 30 °C 34–39; <abbrev xmlns:xlink="http://www.w3.org/1999/xlink" xlink:title="potato dextrose agar" id="ABBRID0EK3EK" xlink:type="simple">PDA</abbrev> at 35 °C no growth. Odour absent. Reverse yellowish white (3A2). Diffusible pigments absent. On <abbrev xmlns:xlink="http://www.w3.org/1999/xlink" xlink:title="oatmeal agar" id="ABBRID0EO3EK" xlink:type="simple">OA</abbrev> in the dark, occupying an entire 90 mm Petri dish in 7 d; surface white, flat, felty to velvety, radiate, with abundant aerial mycelium, margin irregular, filiform. Reverse yellowish white (3A2). Diffusible pigments absent. On <abbrev xmlns:xlink="http://www.w3.org/1999/xlink" xlink:title="synthetic nutrient-poor agar" id="ABBRID0ES3EK" xlink:type="simple">SNA</abbrev> with sparse aerial mycelium, sporulation moderate on the surface of the medium.</p></tp:treatment-sec><tp:treatment-sec sec-type="material" id="SECID0EW3EK"><title>Additional materials examined.</title><p>South Africa • Eastern Cape, from mixed pasture samples, May 2020, collected by A. Davis, isolated by C. Dewing, Humansdorp area: <abbrev xmlns:xlink="http://www.w3.org/1999/xlink" xlink:title="Collection Mike Wingfield at Innovation Africa" id="ABBRID0E33EK" xlink:type="simple">CMW-IA</abbrev> 003320 = <abbrev xmlns:xlink="http://www.w3.org/1999/xlink" xlink:title="Collection Mike Wingfield" id="ABBRID0EA4EK" xlink:type="simple">CMW</abbrev> 61364 = CN056A8, <abbrev xmlns:xlink="http://www.w3.org/1999/xlink" xlink:title="Collection Mike Wingfield" id="ABBRID0EE4EK" xlink:type="simple">CMW</abbrev> 58649 = CN070E7, <abbrev xmlns:xlink="http://www.w3.org/1999/xlink" xlink:title="Collection Mike Wingfield" id="ABBRID0EI4EK" xlink:type="simple">CMW</abbrev> 58650 = CN070F7, <abbrev xmlns:xlink="http://www.w3.org/1999/xlink" xlink:title="Collection Mike Wingfield at Innovation Africa" id="ABBRID0EM4EK" xlink:type="simple">CMW-IA</abbrev> 002133 = <abbrev xmlns:xlink="http://www.w3.org/1999/xlink" xlink:title="Collection Mike Wingfield" id="ABBRID0EQ4EK" xlink:type="simple">CMW</abbrev> 60931 = CN070I3, <abbrev xmlns:xlink="http://www.w3.org/1999/xlink" xlink:title="Collection Mike Wingfield" id="ABBRID0EU4EK" xlink:type="simple">CMW</abbrev> 58651 = CN070I4, <abbrev xmlns:xlink="http://www.w3.org/1999/xlink" xlink:title="Collection Mike Wingfield" id="ABBRID0EY4EK" xlink:type="simple">CMW</abbrev> 58652 = CN071B8, <abbrev xmlns:xlink="http://www.w3.org/1999/xlink" xlink:title="Collection Mike Wingfield" id="ABBRID0E34EK" xlink:type="simple">CMW</abbrev> 58654 = CN071D3, <abbrev xmlns:xlink="http://www.w3.org/1999/xlink" xlink:title="Collection Mike Wingfield" id="ABBRID0EA5EK" xlink:type="simple">CMW</abbrev> 58655 = CN071E9, <abbrev xmlns:xlink="http://www.w3.org/1999/xlink" xlink:title="Collection Mike Wingfield" id="ABBRID0EE5EK" xlink:type="simple">CMW</abbrev> 58662 = CN104D6, <abbrev xmlns:xlink="http://www.w3.org/1999/xlink" xlink:title="Collection Mike Wingfield" id="ABBRID0EI5EK" xlink:type="simple">CMW</abbrev> 58663 = CN104D7, close to Kou-Kamma: <abbrev xmlns:xlink="http://www.w3.org/1999/xlink" xlink:title="Collection Mike Wingfield" id="ABBRID0EM5EK" xlink:type="simple">CMW</abbrev> 58656 = CN071F9, Outside Humansdorp, close to Clarkson: <abbrev xmlns:xlink="http://www.w3.org/1999/xlink" xlink:title="Collection Mike Wingfield" id="ABBRID0EQ5EK" xlink:type="simple">CMW</abbrev> 58657 = CN071G8, <abbrev xmlns:xlink="http://www.w3.org/1999/xlink" xlink:title="Collection Mike Wingfield" id="ABBRID0EU5EK" xlink:type="simple">CMW</abbrev> 58660 = CN071I9, <abbrev xmlns:xlink="http://www.w3.org/1999/xlink" xlink:title="Collection Mike Wingfield" id="ABBRID0EY5EK" xlink:type="simple">CMW</abbrev> 58661 = CN072A1, close to Tsitsikamma on Sea: <abbrev xmlns:xlink="http://www.w3.org/1999/xlink" xlink:title="Collection Mike Wingfield" id="ABBRID0E35EK" xlink:type="simple">CMW</abbrev> 58658 = CN071I3, <abbrev xmlns:xlink="http://www.w3.org/1999/xlink" xlink:title="Collection Mike Wingfield" id="ABBRID0EA6EK" xlink:type="simple">CMW</abbrev> 58659 = CN071I5.</p></tp:treatment-sec><tp:treatment-sec sec-type="notes" id="SECID0EE6EK"><title>Notes.</title><p><italic><tp:taxon-name><tp:taxon-name-part taxon-name-part-type="genus" reg="Fusarium">Fusarium</tp:taxon-name-part><tp:taxon-name-part taxon-name-part-type="species" reg="pascuum">pascuum</tp:taxon-name-part></tp:taxon-name></italic> belongs to the <italic><tp:taxon-name><tp:taxon-name-part taxon-name-part-type="genus" reg="Camptoceras">Camptoceras</tp:taxon-name-part></tp:taxon-name></italic>-clade (as introduced by <xref ref-type="bibr" rid="B31">Han et al. (2023)</xref>) and is closely related to <italic><tp:taxon-name><tp:taxon-name-part taxon-name-part-type="genus" reg="Fusarium">F.</tp:taxon-name-part><tp:taxon-name-part taxon-name-part-type="species" reg="fecundum">fecundum</tp:taxon-name-part></tp:taxon-name></italic>. Both <italic><tp:taxon-name><tp:taxon-name-part taxon-name-part-type="genus" reg="Fusarium">F.</tp:taxon-name-part><tp:taxon-name-part taxon-name-part-type="species" reg="pascuum">pascuum</tp:taxon-name-part></tp:taxon-name></italic> and <italic><tp:taxon-name><tp:taxon-name-part taxon-name-part-type="genus" reg="Fusarium">F.</tp:taxon-name-part><tp:taxon-name-part taxon-name-part-type="species" reg="fecundum">fecundum</tp:taxon-name-part></tp:taxon-name></italic> produce aerial mono- and polyphialides. Aerial conidia from <italic><tp:taxon-name><tp:taxon-name-part taxon-name-part-type="genus" reg="Fusarium">F.</tp:taxon-name-part><tp:taxon-name-part taxon-name-part-type="species" reg="pascuum">pascuum</tp:taxon-name-part></tp:taxon-name></italic> (0–3-septate; 7–32 × 2–6 μm) are comparably smaller than those of <italic><tp:taxon-name><tp:taxon-name-part taxon-name-part-type="genus" reg="Fusarium">F.</tp:taxon-name-part><tp:taxon-name-part taxon-name-part-type="species" reg="fecundum">fecundum</tp:taxon-name-part></tp:taxon-name></italic> ((1–)2–4(–6)-septate; 3.6–35.8 × 3.6–6.8 μm) (<xref ref-type="bibr" rid="B31">Han et al. 2023</xref>). Sporodochia and chlamydospores are absent in both <italic><tp:taxon-name><tp:taxon-name-part taxon-name-part-type="genus" reg="Fusarium">F.</tp:taxon-name-part><tp:taxon-name-part taxon-name-part-type="species" reg="pascuum">pascuum</tp:taxon-name-part></tp:taxon-name></italic> and <italic><tp:taxon-name><tp:taxon-name-part taxon-name-part-type="genus" reg="Fusarium">F.</tp:taxon-name-part><tp:taxon-name-part taxon-name-part-type="species" reg="fecundum">fecundum</tp:taxon-name-part></tp:taxon-name></italic>. Colony colour on <abbrev xmlns:xlink="http://www.w3.org/1999/xlink" xlink:title="potato dextrose agar" id="ABBRID0ERCFK" xlink:type="simple">PDA</abbrev> differs between <italic><tp:taxon-name><tp:taxon-name-part taxon-name-part-type="genus" reg="Fusarium">F.</tp:taxon-name-part><tp:taxon-name-part taxon-name-part-type="species" reg="pascuum">pascuum</tp:taxon-name-part></tp:taxon-name></italic> and <italic><tp:taxon-name><tp:taxon-name-part taxon-name-part-type="genus" reg="Fusarium">F.</tp:taxon-name-part><tp:taxon-name-part taxon-name-part-type="species" reg="fecundum">fecundum</tp:taxon-name-part></tp:taxon-name></italic>, where the former is completely white across the surface and the latter is greyish yellow in the centre, while the reverse of <italic><tp:taxon-name><tp:taxon-name-part taxon-name-part-type="genus" reg="Fusarium">F.</tp:taxon-name-part><tp:taxon-name-part taxon-name-part-type="species" reg="pascuum">pascuum</tp:taxon-name-part></tp:taxon-name></italic> is yellowish white and <italic><tp:taxon-name><tp:taxon-name-part taxon-name-part-type="genus" reg="Fusarium">F.</tp:taxon-name-part><tp:taxon-name-part taxon-name-part-type="species" reg="fecundum">fecundum</tp:taxon-name-part></tp:taxon-name></italic> is just white (<xref ref-type="bibr" rid="B31">Han et al. 2023</xref>). The growth rate after 7 d on <abbrev xmlns:xlink="http://www.w3.org/1999/xlink" xlink:title="potato dextrose agar" id="ABBRID0EFEFK" xlink:type="simple">PDA</abbrev> in <italic><tp:taxon-name><tp:taxon-name-part taxon-name-part-type="genus" reg="Fusarium">F.</tp:taxon-name-part><tp:taxon-name-part taxon-name-part-type="species" reg="pascuum">pascuum</tp:taxon-name-part></tp:taxon-name></italic> (reaching 80 mm) is slightly slower than that of <italic><tp:taxon-name><tp:taxon-name-part taxon-name-part-type="genus" reg="Fusarium">F.</tp:taxon-name-part><tp:taxon-name-part taxon-name-part-type="species" reg="fecundum">fecundum</tp:taxon-name-part></tp:taxon-name></italic> (84–90 mm) (<xref ref-type="bibr" rid="B31">Han et al. 2023</xref>). Pairwise comparisons revealed that <italic><tp:taxon-name><tp:taxon-name-part taxon-name-part-type="genus" reg="Fusarium">F.</tp:taxon-name-part><tp:taxon-name-part taxon-name-part-type="species" reg="pascuum">pascuum</tp:taxon-name-part></tp:taxon-name></italic> differs from other species by at least 8, 8 and 23 bp for <italic><abbrev xmlns:xlink="http://www.w3.org/1999/xlink" xlink:title="calmodulin" id="ABBRID0EPFFK" xlink:type="simple">CaM</abbrev></italic>, <italic><abbrev xmlns:xlink="http://www.w3.org/1999/xlink" xlink:title="partial RNA polymerase second largest subunit" id="ABBRID0EUFFK" xlink:type="simple">RPB2</abbrev></italic> and <italic><abbrev xmlns:xlink="http://www.w3.org/1999/xlink" xlink:title="translation elongation factor 1-alpha" id="ABBRID0EZFFK" xlink:type="simple">TEF</abbrev></italic>, respectively.</p></tp:treatment-sec><ref-list><ref id="B31"><mixed-citation xmlns:xlink="http://www.w3.org/1999/xlink" xlink:type="simple"><person-group><name name-style="western"><surname>Han</surname><given-names>SL</given-names></name><name name-style="western"><surname>Wang</surname><given-names>MM</given-names></name><name name-style="western"><surname>Ma</surname><given-names>ZY</given-names></name><name name-style="western"><surname>Raza</surname><given-names>M</given-names></name><name name-style="western"><surname>Zhao</surname><given-names>P</given-names></name><name name-style="western"><surname>Liang</surname><given-names>JM</given-names></name><name name-style="western"><surname>Gao</surname><given-names>M</given-names></name><name name-style="western"><surname>Li</surname><given-names>YJ</given-names></name><name name-style="western"><surname>Wang</surname><given-names>JW</given-names></name><name name-style="western"><surname>Hu</surname><given-names>DM</given-names></name><name name-style="western"><surname>Cai</surname><given-names>L</given-names></name></person-group> (<year>2023</year>) <article-title><italic><tp:taxon-name><tp:taxon-name-part taxon-name-part-type="genus">Fusarium</tp:taxon-name-part></tp:taxon-name></italic> diversity associated with diseased cereals in China, with an updated phylogenomic assessment of the genus.</article-title><source>Studies in Mycology</source><volume>104</volume>: <fpage>87</fpage>–<lpage>148</lpage>. <ext-link xlink:href="10.3114/sim.2022.104.02" ext-link-type="doi" xlink:type="simple">https://doi.org/10.3114/sim.2022.104.02</ext-link></mixed-citation></ref></ref-list></tp:taxon-treatment>
