# Supplementary material for: ﻿Three new species of Fusarium (Nectriaceae, Hypocreales) isolated from Eastern Cape dairy pastures in South Africa
Source: MycoKeys. 2025 Mar 20;115:241–71. doi: 10.3897/mycokeys.115.148914 (PMC11950824; doi:10.3897/mycokeys.115.148914)
Supplement: Supplementary material 5 — Strains examined in this study, with information about substrate, country and GenBank accessions of sequences [file mycokeys-115-241-s005.xlsx]

## Sheet: Sheet1
Table S1. Strains examined in this study, with information about substrate, country and GenBank accessions of sequences.
Species	Culture collection	Equivalent numbers	Substrate	Country	TEF	CaM	RPB1	RPB2	Reference
F. aberrans	CBS 131385ᵀ	ENTO 108	Stem of Oryza australiensis, first node above soil	Australia	MN170445	MN170311	—	MN170378	Xia et al. (2019)
F. arcuatisporum	CGMCC 3.19493ᵀ	LC12147	Pollen of Brassica campestris	China	MK289584	MK289697	MK289799	MK289739	Wang et al. (2019)
F. brevicaudatum	15Ar047	—	Rice	Brazil	MK298065	—	—	MK298145	Avila et al. (2019)
F. brevicaudatum	NRRL 43638ᵀ	FRC R-3500 = UTHSC R-3500	Trichechus sp. (manatee)	USA	GQ505665	GQ505576	KC808322	GQ505843	Xia et al. (2019)
F. brevicaudatum	NRRL 52686	—	Zulia colombiana	Colombia	JF740772	—	—	—	O'Donnell et al. (2012)
F. bryceae	BRIP 74865cᵀ	—	Spinifex sericeus	Australia	PP209369	—	—	PP209368	Tan and Shivas (2024)
F. caatingaense	URM 6779ᵀ	MUM 18.59	Dactylopius opuntiae	Brazil	LS398466	—	MH668845	LS398495	Santos et al. (2019)
F. camptoceras	CBS 193.65ᵀ	ATCC 16065 = ATCC 24364 = BBA 9810 = DSM 62167 = IMB 9810 = IMI 112500 = NRRL 20716 = NRRL 36344	On cushion gall of Theobroma cacao	Costa Rica	MN170450	MN170316	MW928800	MN170383	Xia et al. (2019)
F. cateniforme	CBS 150.25ᵀ	ATCC 11853	Unknown	Unknown	MN170451	MN170317	—	MN170384	Xia et al. (2019)
F. caulendophyticum	GUCC 191050.1ᵀ	CGMCC 3.25474	Healthy stems of Rosa roxburghii	China	OR043881	OR043731	OR043781	OR043826	Zhang et al. (2023)
F. caulicola	GUCC 191051.1ᵀ	CGMCC 3.25475	Healthy stems of Rosa roxburghii	China	OR043883	OR043733	OR043783	OR043828	Zhang et al. (2023)
F. citri	CGMCC 3.19467ᵀ	LC6896	Leaf of Citrus reticulata	China	MK289617	MK289668	MK289828	MK289771	Wang et al. (2019)
F. citrullicola	SDBR-CMU422	—	Fruit rot lesion of Citrullus lanatus	Thailand	OP020920	OP020924	—	OP020928	Khuna et al. (2022)
F. clavus	CBS 126202ᵀ	RMF N 38	Desert surface soil	Namibia	MN170456	MN170322	—	MN170389	Xia et al. (2019)
F. clavus	CBS 131787	dH 23114 = Z38	Triticum sp.	Iran	MN170461	MN170327	—	MN170394	Xia et al. (2019)
F. clavus	CBS 140912	MFG 70595	Solanum tuberosum, leaf	Russia	MN170462	MN170328	—	MN170395	Xia et al. (2019)
F. clavus	HSL1661	—	Wheat	China	OQ177482	—	—	—	Han et al. (2023)
F. clavus	LLC1040	—	Endophytic from Striga hermonthica seed	Ethiopia	OP487098	OP485981	OP486293	OP486667	Lombard et al. (2022)
F. clavus	LLC2166	—	Soil from sorghum field	Ethiopia	OP487112	OP485994	—	OP486682	Lombard et al. (2022)
F. clavus	NRRL 34035	UTHSC 91-569	Human sinus cavity	USA	GQ505637	GQ505549	—	GQ505815	O'Donnell et al. (2009)
F. clavus	NRRL 43623	UTHSC 03-59	Human sinus cavity	USA	GQ505661	GQ505572	—	GQ505839	O'Donnell et al. (2009)
F. coffeatum	CBS 635.76ᵀ	BBA 62053 = NRRL 20841	Cynodon lemfuensis	New Zealand	MN120755	—	MN120717	MN120736	Lombard et al. (2022)
F. coffeatum	NRRL 28577	—	Unknown	USA	GQ505603	GQ505515	—	GQ505781	O'Donnell et al. (2009)
F. compactum	CBS 186.31ᴱᵀ	NRRL 36323	Cotton thread	United Kingdom	GQ505648	GQ505560	—	GQ505826	O'Donnell et al. (2009)
F. concolor	NRRL 13459	CBS 961.87 = ATCC 60096 = DAOM 192986 = DAR 52851 = FRC M-2405 = IMI 296456 = MRC 3389= PREM 48019	Plant debris in soil	South Africa	GQ505674	GQ505585	JX171455	GQ505852	O'Donnell et al. (2009)
F. croceum	CBS 131777ᵀ	dH 23101 = Z19	Triticum sp. (Poaceae)	Iran	MN170463	MN170329	—	MN170396	Xia et al. (2019)
F. croceum	NL19-060011	—	Garden soil	Netherlands	MZ921832	MZ921520	—	MZ921700	Crous et al. (2021)
F. croceum	NRRL 3020	FRC R-6053 = MRC 2231	Unknown	Unknown	GQ505586	GQ505498	—	GQ505764	O'Donnell et al. (2009)
F. duofalcatisporum	CBS 384.92ᵀ	NRRL 36448	Phaseolus vulgaris seed	Sudan	GQ505652	GQ505564	—	GQ505830	O'Donnell et al. (2009)
F. equiseti	NRRL 26419ᴱᵀ	BBA 68556 = NRRL 26419	Soil	Germany	GQ505599	GQ505511	—	GQ505777	O'Donnell et al. (2009)
F. extenuatum	EMCC-F333ᵀ	LLC1501	Soil from sorghum field	Ethiopia	OP487158	OP486039	OP486337	OP486728	Lombard et al. (2022)
F. fasciculatum	CBS 131382ᵀ	ENTO 92	Oryza australiensis	Australia	MN170473	MN170339	—	MN170406	Xia et al. (2019)
F. fecundum	LC15875ᵀ	GCMCC 3.23516 = HSL1587	Wheat	China	OQ125250	OQ125281	—	OQ125544	Han et al. (2023)
F. flagelliforme	CBS 162.57ᵀ	NRRL 36269	Pinus nigra seedling	Croatia	GQ505645	GQ505557	—	GQ505823	O'Donnell et al. (2009)
F. goeppertmayerae	BRIP 64547dᵀ	—	Zea mays	Australia	OQ626868	—	—	—	Tan and Shivas (2023)
F. goeppertmayerae	NRRL 13335	FRC R-2138	Alfalfa	Australia	GQ505590	GQ505502	—	GQ505768	O'Donnell et al. (2009)
F. goeppertmayerae	NRRL 32865	FRC R-8480	Human endocarditis	Brazil	GQ505614	GQ505526	HM347161	GQ505792	O'Donnell et al. (2009)
F. gracilipes	CBS 130384ᵀ	NRRL 43635 = UTHSC 06-638	Horse	USA	GQ505662	GQ505573	HM347188	GQ505840	O'Donnell et al. (2009)
F. guilinense	CGMCC 3.19495ᵀ	LC12160	Musa nana leaf	China	MK289594	MK289652	MK289831	MK289747	Wang et al. (2019)
F. hainanense	CGMCC 3.19478ᵀ	LC11638	Oryza sp.	China	MK289581	MK289657	MK289833	MK289735	Wang et al. (2019)
F. heslopiae	12Ar016	—	Rice	Brazil	MK298067	—	—	MK298146	Avila et al. (2019)
F. heslopiae	BRIP 74746aᵀ	—	Sporobolus creber	Australia	PP209371	—	—	PP209370	Tan and Shivas (2024)
F. humuli	CGMCC 3.19374ᵀ	CQ1039	Humulus scandens leaf	China	MK289570	MK289712	MK289840	MK289724	Wang et al. (2019)
F. incarnatum	CBS 132.73ᴱᵀ	ATCC 24387 = IMI 128222 = NRRL 25478	Trichosanthes dioica	Malawi	MN170476	MN170342	—	MN170409	Xia et al. (2019)
F. ipomoeae	CGMCC 3.19496ᵀ	LC12165	Ipomoea aquatica, leaf	China	MK289599	MK289704	MK289859	MK289752	Wang et al. (2019)
F. irregulare	CGMCC 3.19489ᵀ	LC7188	Bamboo	China	MK289629	MK289680	MK289863	MK289783	Wang et al. (2019)
F. jinanense	CGMCC 3.23519ᵀ	LC15878 = HSL751	Maize	China	OQ125131	OQ125271	—	OQ125521	Han et al. (2023)
F. khuzestanicum	IRAN 4863Cᵀ	—	Oryza sativa	Iran	PP858510	PP858502	—	PP858506	Afzalinia et al. (2024)
F. kotabaruense	Indo172ᵀ	InaCC F963	Musa sp.	Indonesia	LS479445	LS479429	LS479875	LS479859	Maryani et al. (2019)
F. lacertarum	NRRL 20423ᵀ	ATCC 42771 = IMI 300797 = CBS 130185	Lizard skin	India	GQ505593	GQ505505	JX171467	JX171581	O'Donnell et al. (2009)
F. longicaudatum	CBS 123.73ᵀ	ATCC 24370 = IMI 160825 = NRRL 25477	Unknown	Tanzania	MN170481	MN170347	—	MN170414	Xia et al. (2019)
F. longifundum	CBS 235.79ᵀ	NRRL 36372	Air	Netherlands Antilles	GQ505649	GQ505561	—	GQ505827	O'Donnell et al. (2009)
F. luffae	CGMCC 3.19497ᵀ	LC12167	Luffa aegyptiaca	China	MK289601	MK289698	MK289869	MK289754	Wang et al. (2019)
F. makinsoniae	BRIP 64547aᵀ	—	Zea mays	Australia	OQ626867	—	—	—	Tan and Shivas (2023)
F. mianyangense	CGMCC 3.23520ᵀ	LC15879 = HSL859	Rice	China	OQ125232	OQ125335	—	OQ125510	Han et al. (2023)
F. monophialidicum	NRRL 54973ᵀ	UTHSC 06-1473	Rhinoceros eye	USA	MN170483	MN170349	KC808299	KC808362	Xia et al. (2019)
F. mucidum	CBS 102395ᵀ	No. M11	Anacardium occidentale	El Salvador	MN170485	MN170351	—	MN170418	Xia et al. (2019)
F. multiceps	CBS 130386ᵀ	NRRL 43639 = UTHSC 04-135	Trichechus sp.	USA	GQ505666	GQ505577	HM347190	GQ505844	O'Donnell et al. (2009)
F. nanum	CGMCC 3.19498ᵀ	LC12168T	Musa nana, leaf	China	MK289602	MK289651	MK289871	MK289755	Wang et al. (2019)
F. neoscirpi	CBS 610.95ᵀ	NRRL 26861 = NRRL 26922	Soil	France	GQ505601	GQ505513	—	GQ505779	O'Donnell et al. (2009)
F. neosemitectum	CBS 189.60ᵀ	—	Musa sapientum	Democratic Republic of the Congo	MN170489	MN170355	—	MN170422	Xia et al. (2019)
F. nothincarnatum	CGMCC 3.24286ᵀ	LC18436 = HSL221	Rice	China	OQ125147	OQ125290	—	OQ125509	Han et al. (2023)
F. oryzicola	IRAN 4864Cᵀ	—	Oryza sativa	Iran	PP858509	PP858501	—	PP858505	Afzalinia et al. (2024)
F. pacificum	BRIP 60326aᵀ	—	Phormium tenax	Australia	OQ626869	—	—	—	Tan and Shivas (2023)
F. pernambucanum	URM 7559ᵀ	MUM 18.62	Aleurocanthus woglumi	Brazil	LS398489	—	MH668869	LS398519	Santos et al. (2019)
F. persicinum	CBS 479.83ᵀ	—	Unknown	Unknown	MN170495	MN170361	—	MN170428	Xia et al. (2019)
F. peseshetiae	BRIP 53790aᵀ	—	Leaf blotch of Aspidistra sp.	Australia	PP712791	—	—	PP712790	Tan and Shivas (2024)
F. radicigenum	GUCC 197221.1ᵀ	—	Rosa roxburghii	China	OR043909	OR043754	OR043799	—	Zhang et al. (2023)
F. rhinolophicola	KUMCC 21-0449ᵀ	—	Rhinolophus malayanus	China	OR026001	OR022061	OR022020	OR025917	Liu et al. (2023)
F. ruthhalliae	BRIP 72406hᵀ	—	Sorghum plumosum	Australia	OP627085	—	—	OP627084	Tan and Shivas (2023)
F. scirpi	CBS 447.84ᴺᵀ	FRC R-6252 = NRRL 36478	Pasture soil	Australia	GQ505654	GQ505566	—	GQ505832	O'Donnell et al. (2009)
F. serpentinum	CBS 119880ᵀ	BBA 62209 = MRC 1813	Unknown	Unknown	MN170499	MN170365	—	MN170432	Xia et al. (2019)
F. sulawesiense	InaCC F940ᵀ	Indo138	Musa acuminata	Indonesia	LS479443	LS479422	—	LS479855	Maryani et al. (2019)
F. sylviaerleae	BRIP 72816aᵀ	—	Sporobolus natalensis	Australia	OR269444	—	—	OR269438	Tan and Shivas (2023)
F. tanahbumbuense	InaCC F965ᵀ	Indo176	Musa sp.	Indonesia	LS479448	LS479432	LS479877	LS479863	Maryani et al. (2019)
F. tangerrinum	LLC3501ᵀ	EMCC-F377	Sorghum soil	Ethiopia	OP487189	OP486067	OP486357	OP486758	Lombard et al. (2022)
F. toxicum	CBS 406.86ᵀ	FRC R-8507 = IMI 309347 = JBRO 2 = NRRL 25796	Soil	Germany	MN170508	MN170374	—	MN170441	Xia et al. (2019)
F. weifangense	CGMCC 3.24285ᵀ	LC18333 = HSL1800	Wheat	China	OQ125107	OQ125276	—	OQ125515	Han et al. (2023)
F. wereldwijsianum	CBS 148244ᵀ	NL19-94009	Garden soil	Netherlands	MZ921850	MZ921538	MZ921636	MZ921718	Crous et al. (2021)
Fusarium FIESC 22	NRRL 34002	UTHSC 95-1545	Human ethmoid sinus	USA	GQ505626	GQ505538	HM347165	GQ505804	O'Donnell et al. (2009)
Fusarium FIESC 27	NRRL 20722	IMI 190455	Chrysanthemum sp.	Kenya	GQ505595	GQ505507	—	GQ505773	O'Donnell et al. (2009)
Fusarium FIESC 30	NRRL 52758	ARSEF 4714	Prosapia bricincta	Costa Rica	JF740833	—	—	JF741159	O'Donnell et al. (2012)
Fusarium FIESC 8	NRRL 43498	CDC 2006743466	Human eye	USA	GQ505658	—	HM347181	GQ505836	O'Donnell et al. (2009)
Fusarium FIESC 8	NRRL 5537	ATCC 28805	Fescue hay	USA	GQ505588	GQ505500	—	GQ505766	O'Donnell et al. (2009)
Fusarium sp.	16Ar037	—	Rice	Brazil	MK298105	—	—	MK298137	Avila et al. (2019)
Fusarium sp.	16Ar043	—	Rice	Brazil	MK298107	—	—	MK298138	Avila et al. (2019)
Fusarium sp.	PPRI 10220	—	Kikuyu grass	South Africa	JQ286022	—	—	—	Botha et al. (2014)
Fusarium sp.	PPRI 10221	—	Kikuyu grass	South Africa	JQ286058	—	—	—	Botha et al. (2014)
Fusarium sp.	PPRI 10223	—	Kikuyu grass	South Africa	JQ286059	—	—	—	Botha et al. (2014)
Fusarium sp.	PPRI 10224	—	Kikuyu grass	South Africa	JQ286060	—	—	—	Botha et al. (2014)
Fusarium sp.	PPRI 10225	—	Kikuyu grass	South Africa	JQ286053	—	—	—	Botha et al. (2014)
Fusarium sp.	PPRI 10226	—	Kikuyu grass	South Africa	JQ286050	—	—	—	Botha et al. (2014)
Fusarium sp.	PPRI 10240	—	Kikuyu grass	South Africa	JQ286027	—	—	—	Botha et al. (2014)
Fusarium sp.	PPRI 10391	—	Kikuyu grass	South Africa	JQ286042	—	—	—	Botha et al. (2014)
Fusarium sp.	PPRI 10393	—	Kikuyu grass	South Africa	JQ286033	—	—	—	Botha et al. (2014)
Fusarium sp.	PPRI 10395	—	Kikuyu grass	South Africa	JQ286029	—	—	—	Botha et al. (2014)
Fusarium sp.	PPRI 10400	—	Kikuyu grass	South Africa	JQ286052	—	—	—	Botha et al. (2014)
Fusarium sp.	PPRI 10401	—	Kikuyu grass	South Africa	JQ286028	—	—	—	Botha et al. (2014)
Fusarium sp.	PPRI 10403	—	Kikuyu grass	South Africa	JQ286032	—	—	—	Botha et al. (2014)
Fusarium sp.	PPRI 10413	—	Kikuyu grass	South Africa	JQ286048	—	—	—	Botha et al. (2014)
Fusarium sp.	PPRI 10415	—	Kikuyu grass	South Africa	JQ286026	—	—	—	Botha et al. (2014)
Fusarium sp.	PPRI 10416	—	Kikuyu grass	South Africa	JQ286046	—	—	—	Botha et al. (2014)
Fusarium sp.	PPRI 10420	—	Kikuyu grass	South Africa	JQ286034	—	—	—	Botha et al. (2014)
Fusarium sp.	PPRI 10422	—	Kikuyu grass	South Africa	JQ286023	—	—	—	Botha et al. (2014)
Fusarium sp.	PPRI 10477	—	Kikuyu grass	South Africa	JQ286031	—	—	—	Botha et al. (2014)
Fusarium sp.	PPRI 10478	—	Kikuyu grass	South Africa	JQ286041	—	—	—	Botha et al. (2014)
Fusarium sp.	PPRI 10452	—	Kikuyu grass	South Africa	JQ286065	—	—	—	Botha et al. (2014)
Fusarium sp.	PPRI 10455	—	Kikuyu grass	South Africa	JQ286054	—	—	—	Botha et al. (2014)
Fusarium sp.	PPRI 10457	—	Kikuyu grass	South Africa	JQ286020	—	—	—	Botha et al. (2014)
Fusarium sp.	PPRI 10461	—	Kikuyu grass	South Africa	JQ286021	—	—	—	Botha et al. (2014)
Fusarium sp.	PPRI 10466	—	Kikuyu grass	South Africa	JQ286025	—	—	—	Botha et al. (2014)
Fusarium sp.	PPRI 10470	—	Kikuyu grass	South Africa	JQ286024	—	—	—	Botha et al. (2014)
Fusarium sp.	PPRI 10471	—	Kikuyu grass	South Africa	JQ286039	—	—	—	Botha et al. (2014)
Fusarium sp.	PPRI 10522	—	Kikuyu grass	South Africa	JQ286019	—	—	—	Botha et al. (2014)
Fusarium sp.	PPRI 10525	—	Kikuyu grass	South Africa	JQ286088	—	—	—	Botha et al. (2014)
Fusarium sp.	PPRI 10526	—	Kikuyu grass	South Africa	JQ286067	—	—	—	Botha et al. (2014)
Fusarium sp.	PPRI 10530	—	Kikuyu grass	South Africa	JQ286068	—	—	—	Botha et al. (2014)
Fusarium sp.	PPRI 10390	—	Kikuyu grass	South Africa	JQ286038	—	—	—	Botha et al. (2014)
Fusarium sp.	PPRI 10392	—	Kikuyu grass	South Africa	JQ286043	—	—	—	Botha et al. (2014)
Fusarium sp.	PPRI 10394	—	Kikuyu grass	South Africa	JQ286047	—	—	—	Botha et al. (2014)
Fusarium sp.	PPRI 10398	—	Kikuyu grass	South Africa	JQ286035	—	—	—	Botha et al. (2014)
Fusarium sp.	PPRI 10406	—	Kikuyu grass	South Africa	JQ286061	—	—	—	Botha et al. (2014)
Fusarium sp.	PPRI 10409	—	Kikuyu grass	South Africa	JQ286049	—	—	—	Botha et al. (2014)
Fusarium sp.	PPRI 10411	—	Kikuyu grass	South Africa	JQ286062	—	—	—	Botha et al. (2014)
Fusarium sp.	PPRI 10417	—	Kikuyu grass	South Africa	JQ286030	—	—	—	Botha et al. (2014)
Fusarium sp.	PPRI 10418	—	Kikuyu grass	South Africa	JQ286036	—	—	—	Botha et al. (2014)
Fusarium sp.	PPRI 10419	—	Kikuyu grass	South Africa	JQ286063	—	—	—	Botha et al. (2014)
Fusarium sp.	PPRI 10472	—	Kikuyu grass	South Africa	JQ286037	—	—	—	Botha et al. (2014)
Fusarium sp.	PPRI 10475	—	Kikuyu grass	South Africa	JQ286066	—	—	—	Botha et al. (2014)
Fusarium sp.	PPRI 10476	—	Kikuyu grass	South Africa	JQ286056	—	—	—	Botha et al. (2014)
Fusarium sp.	PPRI 10511	—	Kikuyu grass	South Africa	JQ286044	—	—	—	Botha et al. (2014)
Fusarium sp.	PPRI 10512	—	Kikuyu grass	South Africa	JQ286045	—	—	—	Botha et al. (2014)
Fusarium sp.	PPRI 10513	—	Kikuyu grass	South Africa	JQ286051	—	—	—	Botha et al. (2014)
Fusarium sp.	PPRI 10514	—	Kikuyu grass	South Africa	JQ286057	—	—	—	Botha et al. (2014)
Fusarium sp.	PPRI 10515	—	Kikuyu grass	South Africa	JQ286085	—	—	—	Botha et al. (2014)
Fusarium sp.	PPRI 10517	—	Kikuyu grass	South Africa	JQ286055	—	—	—	Botha et al. (2014)
Fusarium sp.	PPRI 10518	—	Kikuyu grass	South Africa	JQ286040	—	—	—	Botha et al. (2014)
Fusarium sp.	PPRI 10519	—	Kikuyu grass	South Africa	JQ286086	—	—	—	Botha et al. (2014)
References associated with the supplementary table:
Afzalinia S, Mehrabi-Koushki M, Farokhinejad R (2024) Two new species of Fusarium in the F. incarnatum-equiseti species complex from Oryza sativa in Iran. Antonie van Leeuwenhoek 118: 5. https://doi.org/10.1007/s10482-024-02019-y
Avila CF, Moreira GM, Nicolli CP, Gomes LB, Abreu LM, Pfenning LH, Haidukowski M, Moretti A, Logrieco A, Del Ponte EM (2019) Fusarium incarnatum-equiseti species complex associated with Brazilian rice: Phylogeny, morphology and toxigenic potential. International Journal of Food Microbiology 306: 108267. https://doi.org/10.1016/j.ijfoodmicro.2019.108267
Botha CJ, Truter M, Jacobs A (2014) Fusarium species isolated from Pennisetum clandestinum collected during outbreaks of kikuyu poisoning in cattle in South Africa. Onderstepoort Journal of Veterinary Research 81: e1–e8. https://doi.org/10.4102/ojvr.v81i1.803
Crous PW, Lombard L, Sandoval-Denis M, Seifert KA, Schroers HJ, Chaverri P, Gené J, Guarro J, Hirooka Y, Bensch K, Kema GHJ, Lamprecht SC, Cai L, Rossman AY, Stadler M, Summerbell RC, Taylor JW, Ploch S, Visagie CM, Yilmaz N, Frisvad JC, Abdel-Azeem AM, Abdollahzadeh J, Abdolrasouli A, Akulov A, Alberts JF, Araújo JPM, Ariyawansa HA, Bakhshi M, Bendiksby M, Ben Hadj Amor A, Bezerra JDP, Boekhout …
Han SL, Wang MM, Ma ZY, Raza M, Zhao P, Liang JM, Gao M, Li YJ, Wang JW, Hu DM, Cai L (2023) Fusarium diversity associated with diseased cereals in China, with an updated phylogenomic assessment of the genus. Studies in Mycology 104: 87–148. https://doi.org/10.3114/sim.2022.104.02
Khuna S, Kumla J, Thitla T, Nuangmek W, Lumyong S, Suwannarach N (2022) Morphology, molecular identification, and pathogenicity of two novel Fusarium species associated with postharvest fruit rot of Cucurbits in Northern Thailand. Journal of Fungi 8: 1135. https://doi.org/10.3390/jof8111135
Liu X-F, Tibpromma S, Hughes A, Kandawatte T, Wijayawardene N, Dai D-Q, Du T-Y, Elgorban A, Stephenson S, Suwannarach N, Xu J, Lu L, Xu R-F, Maharachchikumbura S, Zhao C, Bhat DJ, Ym S, Karunarathna S, Mortimer P (2023) Culturable mycota on bats in central and southern Yunnan Province, China. Mycosphere 14: 497–662. https://doi.org/10.5943/mycosphere/14/1/7
Lombard L, van Doorn R, Groenewald JZ, Tessema T, Kuramae EE, Etolo DW, Raaijmakers JM, Crous PW (2022) Fusarium diversity associated with the Sorghum-Striga interaction in Ethiopia. Fungal Systematics and Evolution 10: 177–215. https://doi.org/10.3114/fuse.2022.10.08
Maryani N, Sandoval-Denis M, Lombard L, Crous PW, Kema GHJ (2019) New endemic Fusarium species hitch-hiking with pathogenic Fusarium strains causing Panama disease in small-holder banana plots in Indonesia. Persoonia 43: 48–69. https://doi.org/10.3767/persoonia.2019.43.02
O'Donnell K, Sutton DA, Rinaldi MG, Gueidan C, Crous PW, Geiser DM (2009) Novel multilocus sequence typing scheme reveals high genetic diversity of human pathogenic members of the Fusarium incarnatum-F. equiseti and F. chlamydosporum species complexes within the United States. Journal of Clinical Microbiology 47: 3851–3861. https://doi.org/10.1128/JCM.01616-09
O'Donnell K, Humber RA, Geiser DM, Kang S, Park B, Robert VA, Crous PW, Johnston PR, Aoki T, Rooney AP, Rehner SA (2012) Phylogenetic diversity of insecticolous fusaria inferred from multilocus DNA sequence data and their molecular identification via FUSARIUM-ID and Fusarium MLST. Mycologia 104: 427–445. https://doi.org/10.3852/11-179
Santos A, Trindade JVC, Lima CS, Barbosa RDN, da Costa AF, Tiago PV, de Oliveira NT (2019) Morphology, phylogeny, and sexual stage of Fusarium caatingaense and Fusarium pernambucanum, new species of the Fusarium incarnatum-equiseti species complex associated with insects in Brazil. Mycologia 111: 244–259. https://doi.org/10.1080/00275514.2019.1573047
Tan YP, Shivas RG (2023) Nomenclatural novelties. Index of Australian Fungi 5: 1–12. https://doi.org/10.5281/zenodo.776516
Tan YP, Shivas RG (2024) Nomenclatural novelties. Index of Australian Fungi 29: 1–10. https://doi.org/10.5281/zenodo.10602835
Wang MM, Chen Q, Diao YZ, Duan WJ, Cai L (2019) Fusarium incarnatum-equiseti complex from China. Persoonia 43: 70–89. https://doi.org/10.3767/persoonia.2019.43.03
Xia JW, Sandoval-Denis M, Crous PW, Zhang XG, Lombard L (2019) Numbers to names - Restyling the Fusarium incarnatum-equiseti species complex. Persoonia 43: 186–221. https://doi.org/10.3767/persoonia.2019.43.05
Zhang H, Zeng Y, Wei TP, Jiang YL, Zeng X (2023) Endophytic Fusarium and allied fungi from Rosa roxburghii in China. Mycosphere 14: 2092–2207. https://doi.org/10.1094/PDIS-06-24-1326-PDN
